# Supplementary material for: 1,3-Bis(4-tert-butyl­benz­yl)-4,5-dihydro­imidazolium chloride monohydrate
Source: Acta Crystallogr Sect E Struct Rep Online. 2009 Jan 14;65(Pt 2):o310–1. doi: 10.1107/S1600536809000452 (PMC2968238; doi:10.1107/S1600536809000452)
Supplement: Supplementary file 2 [file e-65-0o310-Isup2.hkl]

# 
# h,k,l, Fc-squared, Fo-squared, sigma(Fo-squared) and status flag 
# 
data_I
_shelx_title ' sy507b in P2(1)/c' 
_shelx_refln_list_code          4 
_shelx_F_calc_maximum      169.93 
_exptl_crystal_F_000       904.00 
_reflns_d_resolution_high  0.8405 
 
loop_ 
 _symmetry_equiv_pos_as_xyz 
 'x, y, z' 
 '-x, y+1/2, -z+1/2' 
 '-x, -y, -z' 
 'x, -y-1/2, z-1/2' 
 
_cell_length_a    18.2053 
_cell_length_b    10.1480 
_cell_length_c    13.4516 
_cell_angle_alpha  90.000 
_cell_angle_beta  100.013 
_cell_angle_gamma  90.000 
 
_shelx_F_squared_multiplier     1.000 
 
loop_ 
 _refln_index_h 
 _refln_index_k 
 _refln_index_l 
 _refln_F_squared_calc 
 _refln_F_squared_meas 
 _refln_F_squared_sigma 
 _refln_observed_status 
   2   0   0       28.01      -44.18     29.45 o 
   3   0   0     1542.10     1489.98     41.46 o 
   4   0   0       26.19       79.69     75.91 o 
   5   0   0     1849.19     1913.63    170.09 o 
   6   0   0     2095.23     1919.58     62.16 o 
   7   0   0     3155.95     2920.71     62.25 o 
   8   0   0     1543.28     1126.75     43.94 o 
   9   0   0     4170.58     4315.07     34.62 o 
  10   0   0     3517.39     3716.96     38.13 o 
  11   0   0     1727.78     1877.85     31.10 o 
  12   0   0      328.72      381.51     18.13 o 
  13   0   0       31.14       45.16     14.31 o 
  14   0   0       76.99       56.13     13.62 o 
  15   0   0       86.11       77.39     24.60 o 
  16   0   0     2999.75     3266.18     30.50 o 
  17   0   0     2577.28     2957.45     74.57 o 
  18   0   0      520.15      590.42     13.58 o 
  20   0   0        0.96       -5.90     16.31 o 
  21   0   0       18.05       17.48     11.02 o 
   1   1   0      350.10      227.18     62.42 o 
   2   1   0      400.78      453.36     59.34 o 
   4   1   0     1364.83     1716.39    146.26 o 
   5   1   0     4118.31     4056.01    117.02 o 
   6   1   0     2053.12     1826.93     39.89 o 
   7   1   0      464.04      333.29     40.58 o 
   8   1   0     2238.29     2277.70     35.85 o 
   9   1   0      178.65      120.68     50.69 o 
  10   1   0      114.80       98.93     14.05 o 
  11   1   0       86.20       44.67     11.66 o 
  12   1   0      487.70      473.57     10.29 o 
  13   1   0      907.26     1002.61     23.14 o 
  14   1   0      110.15       77.45     15.14 o 
  15   1   0        2.01       29.69      5.24 o 
  16   1   0       41.66        7.59     12.49 o 
  17   1   0      361.70      418.12     24.29 o 
  18   1   0        0.03        5.38      7.59 o 
  19   1   0        0.54       -3.24      6.01 o 
  20   1   0        6.27       22.38     11.71 o 
  21   1   0        6.63        4.90      2.95 o 
   0   2   0      216.18       43.04    137.44 o 
   1   2   0     4044.70     3604.26    205.20 o 
   2   2   0     6732.22     6372.23    239.65 o 
   3   2   0     2161.24     2567.21     80.27 o 
   4   2   0     3906.82     3365.45     83.89 o 
   5   2   0      282.05      160.49     49.94 o 
   6   2   0      715.16      603.30     34.31 o 
   7   2   0     1253.47     1313.58     41.03 o 
   8   2   0     1298.27     1394.80     30.99 o 
   9   2   0      456.10      462.12     12.86 o 
  10   2   0      869.86      848.29     15.02 o 
  11   2   0      226.75      209.80      9.91 o 
  12   2   0       80.53       74.37      8.43 o 
  13   2   0      278.48      323.34     28.59 o 
  14   2   0       68.42       20.11     72.07 o 
  15   2   0       24.33        9.67     23.34 o 
  16   2   0        7.34      -25.18     16.79 o 
  17   2   0        8.12       -2.26     11.45 o 
  18   2   0       55.75       33.45     11.44 o 
  19   2   0        0.21        0.58      6.34 o 
  20   2   0        5.90        4.43      4.09 o 
  21   2   0       38.62       27.28      7.66 o 
   1   3   0    10262.88     9523.13    256.48 o 
   2   3   0     2464.73     2199.94     80.30 o 
   3   3   0    12066.08    11519.38    106.39 o 
   4   3   0    15102.26    14981.66    132.29 o 
   5   3   0     1915.56     1736.15     43.23 o 
   6   3   0     4097.81     4061.93     49.21 o 
   7   3   0     1222.72     1152.43     34.67 o 
   8   3   0      138.04      113.01     14.06 o 
   9   3   0      252.03      226.24     16.90 o 
  10   3   0      884.06      913.64     27.91 o 
  11   3   0     1516.96     1739.70     18.74 o 
  12   3   0      998.99     1075.20     30.21 o 
  13   3   0     1375.91     1456.46     40.95 o 
  14   3   0      579.36      629.25     39.86 o 
  15   3   0     1655.63     1879.72     47.41 o 
  16   3   0      398.91      422.67     23.69 o 
  17   3   0        2.47       14.26     21.80 o 
  18   3   0       10.90        8.17      6.33 o 
  19   3   0      251.27      317.75     24.21 o 
  20   3   0      160.03      255.37     22.38 o 
   0   4   0     8649.19     8353.32    200.73 o 
   1   4   0     1699.81     1388.14     39.87 o 
   2   4   0     1294.25     1193.12     33.37 o 
   3   4   0      261.08      224.41     28.97 o 
   4   4   0      201.91      197.92     21.09 o 
   5   4   0       10.20        5.99      5.99 o 
   6   4   0     3252.19     3777.73     18.97 o 
   7   4   0     1875.91     1949.29     18.60 o 
   8   4   0     1493.43     1493.58     17.58 o 
   9   4   0     1543.23     1618.82     18.09 o 
  10   4   0      920.75      962.57     23.04 o 
  11   4   0      643.02      693.62     27.93 o 
  12   4   0      462.47      427.23     16.01 o 
  13   4   0      142.04      116.57     20.33 o 
  14   4   0       79.42       54.69      7.92 o 
  15   4   0      196.48      198.30     25.07 o 
  16   4   0      700.67      796.51     22.08 o 
  17   4   0      450.20      548.69     19.92 o 
  18   4   0       52.71       53.99     11.10 o 
  19   4   0        0.89       -5.03      9.26 o 
  20   4   0        0.14       -7.92      7.74 o 
   1   5   0      126.15      180.27     21.01 o 
   2   5   0       12.20       21.33     12.10 o 
   3   5   0     1813.91     2110.15     32.82 o 
   4   5   0      588.48      622.91     32.55 o 
   5   5   0       23.57       12.23      3.77 o 
   6   5   0      680.64      711.77     17.33 o 
   7   5   0      250.91      277.49     18.66 o 
   8   5   0       34.59       42.64      7.61 o 
   9   5   0        0.33        4.19      6.57 o 
  10   5   0        1.56        0.24      5.64 o 
  11   5   0       13.51       16.15     35.46 o 
  12   5   0        2.08       30.40     10.19 o 
  13   5   0      785.59      774.27     24.45 o 
  14   5   0      219.67      178.88     14.36 o 
  15   5   0       20.29        3.90      3.12 o 
  16   5   0        1.65        0.48      7.37 o 
  17   5   0       25.60       32.55     16.18 o 
  18   5   0       37.23       20.28     10.41 o 
  19   5   0        0.26       -7.41      7.95 o 
   0   6   0     4154.68     4120.46     20.66 o 
   1   6   0     1368.08     1450.59     15.87 o 
   2   6   0       17.75       -1.83      6.22 o 
   3   6   0     3468.74     3865.58     32.42 o 
   4   6   0     1092.35     1128.68     21.68 o 
   5   6   0       79.95      108.21     16.94 o 
   6   6   0      595.53      627.80     24.87 o 
   7   6   0      945.02     1001.38     18.23 o 
   8   6   0      608.48      599.60     15.97 o 
   9   6   0      467.00      462.26     15.09 o 
  10   6   0      179.89      247.61     15.28 o 
  11   6   0      182.62      204.07     17.61 o 
  12   6   0        8.43       -6.22      8.89 o 
  13   6   0      282.24      290.21     23.50 o 
  14   6   0        2.08        0.69      3.62 o 
  15   6   0        0.62        8.92      8.53 o 
  16   6   0      228.39      261.01     32.19 o 
  17   6   0      144.08      103.20     16.74 o 
  18   6   0       18.36       23.56      7.72 o 
   1   7   0       59.94       54.63     11.21 o 
   2   7   0        4.07       22.32      7.95 o 
   3   7   0     1470.89     1581.18     20.26 o 
   4   7   0      650.93      729.50     21.69 o 
   5   7   0      670.85      683.76     25.78 o 
   6   7   0      553.43      571.90     26.08 o 
   7   7   0      136.84      113.66     12.80 o 
   8   7   0       90.87      103.42     14.39 o 
   9   7   0       85.96       80.94     16.75 o 
  10   7   0      208.07      147.61     13.48 o 
  11   7   0       41.70       25.60      8.58 o 
  12   7   0        5.79        6.75      3.98 o 
  13   7   0      231.70      318.77     37.38 o 
  14   7   0        2.08        4.64      5.73 o 
  15   7   0       13.47        4.86      4.90 o 
  16   7   0        3.33        5.21      4.81 o 
  17   7   0        2.88        1.74      2.98 o 
   0   8   0      104.98       70.34     21.82 o 
   1   8   0        0.00       12.65      6.97 o 
   2   8   0      234.71      228.07     20.81 o 
   3   8   0      518.53      554.69     19.81 o 
   4   8   0      250.22      267.92     16.82 o 
   5   8   0      169.42      179.76     22.61 o 
   6   8   0       70.54       72.58     15.68 o 
   7   8   0      119.36       57.17     12.04 o 
   8   8   0       87.14       54.81     11.67 o 
   9   8   0       11.02      -23.58     15.72 o 
  10   8   0       86.71       69.35     10.90 o 
  11   8   0       34.36       23.81      3.39 o 
  12   8   0       39.27       29.30      6.68 o 
  13   8   0       40.54       33.74      5.07 o 
  14   8   0       64.48       60.15      8.41 o 
  15   8   0        0.77       -1.39      4.36 o 
   1   9   0       88.05       40.60     11.16 o 
   2   9   0        6.05       -0.52      6.76 o 
   3   9   0       11.55       -4.78      9.43 o 
   4   9   0       40.18        7.36     13.97 o 
   5   9   0      248.20      238.05     15.95 o 
   6   9   0      367.17      347.79     21.73 o 
   7   9   0        2.40      -10.71     10.96 o 
   8   9   0       15.44       19.57      6.76 o 
   9   9   0        0.75       14.55      7.48 o 
  10   9   0       78.83       62.50     10.56 o 
  11   9   0      232.91      235.63     15.16 o 
  12   9   0      294.39      306.41     25.61 o 
  13   9   0       44.90       29.48      6.76 o 
  14   9   0       47.76       42.84      6.36 o 
   0  10   0      504.71      532.67     24.58 o 
   1  10   0        0.94       10.69     11.63 o 
   2  10   0        7.03       15.46      8.11 o 
   3  10   0        0.19        3.64      5.67 o 
   4  10   0       30.94       19.18      8.03 o 
   5  10   0       88.34      120.64     15.12 o 
   6  10   0       94.03       82.08     10.77 o 
   7  10   0       95.09      103.42     26.51 o 
   8  10   0        0.06       -1.69     10.56 o 
   9  10   0       86.08      102.51     13.00 o 
  10  10   0       96.59       95.29     13.48 o 
  11  10   0       68.11       62.20     13.84 o 
   1  11   0       82.36       68.27     13.17 o 
   2  11   0       99.12      115.46     14.69 o 
   3  11   0       39.23       37.19      7.20 o 
   4  11   0        1.41       -7.78      5.19 o 
   5  11   0        3.64        2.77      9.08 o 
   6  11   0       15.57        9.55     15.19 o 
   7  11   0        5.65       -9.24     10.54 o 
   8  11   0       14.37       13.80      6.20 o 
   0  12   0       18.07       -3.71     16.48 o 
   1  12   0      110.37       93.38     15.63 o 
   2  12   0       69.31       72.20     14.22 o 
 -21   1   1       52.87       53.70     10.41 o 
 -20   1   1       22.59       30.89     10.84 o 
 -19   1   1       69.04       40.32     15.38 o 
 -18   1   1        2.17        1.10      2.53 o 
 -17   1   1      139.38       70.85     12.57 o 
 -16   1   1      346.57      323.39     12.89 o 
 -15   1   1        0.10       23.83      8.74 o 
 -14   1   1      809.76      869.58     20.10 o 
 -13   1   1        5.59       20.66     17.83 o 
 -12   1   1      202.73      230.06     30.26 o 
 -11   1   1      257.33      216.13     27.74 o 
 -10   1   1      135.54      126.23     11.21 o 
  -9   1   1      189.97      206.73     19.16 o 
  -8   1   1       46.10       26.36     11.21 o 
  -7   1   1       23.57        4.03     11.69 o 
  -6   1   1      483.28      325.69     86.04 o 
  -5   1   1        9.67       28.61     16.98 o 
  -4   1   1     4172.82     4399.53    132.38 o 
  -3   1   1      719.31      297.56     68.93 o 
  -2   1   1     3405.14     3434.55     44.30 o 
  -1   1   1     1438.57     1058.96     91.28 o 
   0   1   1      479.47      393.46     39.54 o 
   1   1   1        1.20       67.41     20.63 o 
   2   1   1       53.55       18.52     19.68 o 
   3   1   1      561.50      576.34     64.14 o 
   4   1   1     4452.20     4980.62    188.00 o 
   5   1   1      162.38       33.68     33.86 o 
   6   1   1        3.86      -13.61     22.29 o 
   7   1   1       44.24       -3.78     15.46 o 
   8   1   1      257.00      263.40     21.00 o 
   9   1   1        5.42       11.26      6.46 o 
  10   1   1       80.11       24.14     10.06 o 
  11   1   1       13.90        1.87      4.28 o 
  12   1   1       35.68       50.19     10.22 o 
  13   1   1       13.92        3.79     12.77 o 
  14   1   1       42.10       90.10     29.71 o 
  15   1   1        1.12        8.52      8.05 o 
  16   1   1      114.82       61.48     12.62 o 
  17   1   1        0.45       -0.71      5.39 o 
  18   1   1        4.97       12.06      5.01 o 
  19   1   1        8.72        1.95      3.16 o 
  20   1   1       76.50       61.42     19.65 o 
 -21   2   1        0.36       -4.95      8.46 o 
 -20   2   1       30.34       31.62     13.79 o 
 -19   2   1        6.13      -17.11     11.41 o 
 -18   2   1       13.74       18.83     13.58 o 
 -17   2   1        0.83       -0.62      2.12 o 
 -16   2   1     1104.79     1099.34     35.96 o 
 -15   2   1     3030.50     3526.10     62.29 o 
 -14   2   1      618.08      660.84     30.35 o 
 -13   2   1       16.32       16.80      8.52 o 
 -12   2   1       13.64       18.65      6.74 o 
 -11   2   1       96.64       87.48     13.17 o 
 -10   2   1      410.97      428.43     14.57 o 
  -9   2   1      603.87      675.14     13.83 o 
  -8   2   1      393.02      412.03     28.71 o 
  -7   2   1       68.11       -2.76     18.03 o 
  -6   2   1      224.20      162.81     34.42 o 
  -5   2   1        0.15      -50.93     33.95 o 
  -4   2   1       13.37       29.61     50.25 o 
  -3   2   1      100.98      564.96    105.47 o 
  -2   2   1      861.80      781.90    245.29 o 
  -1   2   1    10338.33     9681.77    485.97 o 
   0   2   1     7762.13     7232.98    139.71 o 
   2   2   1     2820.42     3218.83    113.05 o 
   3   2   1     1599.71     1556.89    113.18 o 
   4   2   1      217.95      140.23     38.06 o 
   5   2   1       11.60      -24.64     16.43 o 
   6   2   1      618.44      575.80     19.18 o 
   7   2   1     2234.34     2399.88     36.61 o 
   8   2   1      947.19     1007.19     26.45 o 
   9   2   1       48.09       38.07     10.72 o 
  10   2   1        2.04      -12.41      8.99 o 
  11   2   1        3.56        3.98      8.97 o 
  12   2   1        1.98       12.19     12.41 o 
  13   2   1       28.86       36.26     14.47 o 
  14   2   1        9.05       36.58     15.04 o 
  15   2   1        2.36       -8.39     11.66 o 
  16   2   1      501.44      540.79     32.16 o 
  17   2   1       92.04       88.42     10.80 o 
  18   2   1      212.99      259.65     29.97 o 
  19   2   1      167.52      215.60     14.93 o 
  20   2   1        1.62       -0.85      3.84 o 
 -20   3   1       48.11       43.39     11.22 o 
 -19   3   1        3.69        3.56     12.15 o 
 -18   3   1        0.07       15.44     15.79 o 
 -17   3   1      274.09      317.75     24.73 o 
 -16   3   1       32.92        7.74      4.60 o 
 -15   3   1        2.80        1.98      3.28 o 
 -14   3   1      252.52      312.80     15.02 o 
 -13   3   1       24.45       12.27      8.59 o 
 -12   3   1      464.46      548.99     33.31 o 
 -11   3   1        1.50       13.88      6.86 o 
 -10   3   1       36.57       41.86      9.77 o 
  -9   3   1       65.89       63.25     15.24 o 
  -8   3   1        3.94       10.64      5.88 o 
  -7   3   1       43.46       38.72      9.65 o 
  -6   3   1      125.46       78.66     17.79 o 
  -5   3   1      256.64      154.29     29.26 o 
  -4   3   1       80.81       10.24     21.18 o 
  -3   3   1     1675.32     1593.44     43.39 o 
  -2   3   1     2956.36     2883.18     66.06 o 
  -1   3   1     5578.50     5380.73    127.24 o 
   0   3   1     2704.36     2429.28     65.21 o 
   1   3   1      196.37       92.94     28.27 o 
   2   3   1      656.09      459.94     28.41 o 
   3   3   1     1929.13     1800.74     25.23 o 
   4   3   1      231.33      108.06     24.93 o 
   5   3   1      222.20      173.54     24.97 o 
   6   3   1        9.53       -6.79      7.60 o 
   7   3   1      660.75      682.92     12.69 o 
   8   3   1      715.80      729.20     13.07 o 
   9   3   1      118.07      110.90     13.34 o 
  10   3   1       49.41       54.71     14.46 o 
  11   3   1       11.57        8.22      8.72 o 
  12   3   1        4.92       24.13     14.64 o 
  13   3   1      274.13      296.84     31.83 o 
  14   3   1       56.15       66.94     25.96 o 
  15   3   1        0.04       -5.15     15.20 o 
  16   3   1       14.10       -6.80     10.23 o 
  17   3   1        0.18        7.01     12.45 o 
  18   3   1        6.52       11.26      6.24 o 
  19   3   1        2.53       -8.24      7.58 o 
  20   3   1        7.21        3.15      7.01 o 
 -20   4   1      110.85      138.59     19.33 o 
 -19   4   1      101.94       80.87     12.83 o 
 -18   4   1       46.69       48.35     12.31 o 
 -17   4   1      135.81      135.86     26.59 o 
 -16   4   1        0.19       -0.51      6.85 o 
 -15   4   1       24.83        2.60      3.70 o 
 -14   4   1      106.51       93.74     16.16 o 
 -13   4   1       42.24       44.77     14.05 o 
 -12   4   1      619.24      662.66     21.18 o 
 -11   4   1        0.38       22.70     13.24 o 
 -10   4   1       24.72       22.61     10.74 o 
  -9   4   1      141.67      121.59     15.83 o 
  -8   4   1      768.45      716.22     15.96 o 
  -7   4   1      132.36       94.87     13.65 o 
  -6   4   1      304.41      309.08     13.42 o 
  -5   4   1      487.29      483.34     26.77 o 
  -4   4   1        0.38      -24.30     16.20 o 
  -3   4   1      367.45      348.36      9.78 o 
  -2   4   1     4760.92     4694.13     78.84 o 
  -1   4   1     2249.59     2080.62     14.83 o 
   0   4   1     1253.79     1201.07     24.36 o 
   1   4   1      989.48      755.42     25.85 o 
   2   4   1       49.18       15.34      9.74 o 
   3   4   1     2796.51     2870.17     19.41 o 
   4   4   1      172.10      174.84     19.76 o 
   5   4   1      249.95      237.16     13.34 o 
   6   4   1      890.86     1075.12     21.84 o 
   7   4   1        2.02       -1.40      7.79 o 
   8   4   1      123.80      117.02     10.14 o 
   9   4   1      140.63      161.20     12.29 o 
  10   4   1      231.28      260.16     20.59 o 
  11   4   1      458.08      536.33     22.19 o 
  12   4   1       50.92       40.04      6.86 o 
  13   4   1       17.11       43.33     26.59 o 
  14   4   1      266.05      233.47     29.56 o 
  15   4   1        3.67       -7.46      7.78 o 
  16   4   1        8.56       18.17      8.47 o 
  17   4   1      207.26      277.75     33.05 o 
  18   4   1       57.10       31.91      8.02 o 
  19   4   1       10.12        5.54      5.65 o 
 -19   5   1       98.48       89.27     17.59 o 
 -18   5   1       31.50       53.75     12.20 o 
 -17   5   1        1.54        0.09      2.71 o 
 -16   5   1       85.52       60.40      7.17 o 
 -15   5   1        1.91        2.05      7.80 o 
 -14   5   1      437.91      516.02     30.94 o 
 -13   5   1      249.55      285.16     60.08 o 
 -12   5   1      638.46      728.22     27.39 o 
 -11   5   1        0.10       21.00     42.98 o 
 -10   5   1      173.24      208.22     20.62 o 
  -9   5   1       36.78       35.30     10.90 o 
  -8   5   1      210.87      234.47     15.03 o 
  -7   5   1      266.10      237.44     19.09 o 
  -6   5   1        1.87       -9.93     10.57 o 
  -5   5   1      894.93      883.46      6.94 o 
  -4   5   1      984.15     1071.11     23.77 o 
  -3   5   1     1727.50     1632.19     21.83 o 
  -2   5   1      418.93      458.82     17.14 o 
  -1   5   1       58.66       60.94     10.49 o 
   0   5   1     2986.26     3051.69     13.74 o 
   1   5   1     1140.34     1074.66     19.16 o 
   2   5   1      208.75      179.59     11.29 o 
   3   5   1      686.24      640.81     13.95 o 
   4   5   1     4739.59     5177.63     38.59 o 
   5   5   1      778.93      801.85     10.41 o 
   6   5   1        3.66        0.46      8.24 o 
   7   5   1       75.17       80.49     10.05 o 
   8   5   1       22.36       24.56     12.49 o 
   9   5   1       96.13      120.21     12.84 o 
  10   5   1      176.34      179.57     23.96 o 
  11   5   1       16.91       10.15     30.60 o 
  12   5   1       81.30       72.43     11.71 o 
  13   5   1       42.48       29.83      9.41 o 
  14   5   1      229.54      224.84     23.35 o 
  15   5   1       45.17       53.16     12.65 o 
  16   5   1       22.39       18.79     16.15 o 
  17   5   1       26.53       22.38     14.66 o 
  18   5   1        0.66       -5.90     13.76 o 
  19   5   1       92.19      110.93     14.62 o 
 -18   6   1        0.02        0.41      3.01 o 
 -17   6   1       22.56       14.24      8.16 o 
 -16   6   1        0.95        0.20      4.79 o 
 -15   6   1        6.89        4.11      6.02 o 
 -14   6   1      135.70      119.69     13.08 o 
 -13   6   1       16.82       16.27     10.64 o 
 -12   6   1      621.74      665.49     22.48 o 
 -11   6   1       21.62       19.91     13.55 o 
 -10   6   1       57.56       71.67     11.49 o 
  -9   6   1      598.35      622.57     18.97 o 
  -8   6   1       35.56       38.82      6.37 o 
  -7   6   1        5.26       14.26     11.89 o 
  -6   6   1        4.17       28.54     10.90 o 
  -5   6   1       49.99       68.61     14.95 o 
  -4   6   1      104.26       88.02     16.16 o 
  -3   6   1        3.53        1.51     10.15 o 
  -2   6   1      295.70      310.65     21.89 o 
  -1   6   1       11.36       -4.99      4.45 o 
   0   6   1        4.52       -7.75      5.16 o 
   1   6   1      532.29      582.84     15.69 o 
   2   6   1        7.88       11.61      7.05 o 
   3   6   1      413.92      439.85     19.93 o 
   4   6   1      133.72      144.56     16.82 o 
   5   6   1      198.70      186.66     15.21 o 
   6   6   1      174.01      207.41     11.74 o 
   7   6   1      139.64      151.44     13.34 o 
   8   6   1       16.90        9.57      6.63 o 
   9   6   1        0.35        7.85     14.21 o 
  10   6   1       41.62       35.95     16.18 o 
  11   6   1       64.34       35.00      8.83 o 
  12   6   1        7.58      -11.97      7.98 o 
  13   6   1      376.30      394.36     25.81 o 
  14   6   1        0.03        2.74      2.56 o 
  15   6   1      157.29      134.72     19.69 o 
  16   6   1        4.64        3.97      5.13 o 
  17   6   1       10.97        1.87      3.90 o 
  18   6   1       14.91       11.95      8.96 o 
 -17   7   1        7.18       11.06      4.07 o 
 -16   7   1       12.95       11.33      4.41 o 
 -15   7   1      121.61      113.17     13.13 o 
 -14   7   1        9.79       15.07      4.74 o 
 -13   7   1        3.93       -0.74      2.79 o 
 -12   7   1      291.99      280.09     16.12 o 
 -11   7   1       24.21        0.29      5.32 o 
 -10   7   1       81.43       57.29      8.18 o 
  -9   7   1      195.91      214.66     14.68 o 
  -8   7   1       78.74       83.51     16.49 o 
  -7   7   1       34.01       36.09     18.66 o 
  -6   7   1       10.73        8.02     11.82 o 
  -5   7   1      496.04      570.08     22.53 o 
  -4   7   1      734.63      801.58     24.44 o 
  -3   7   1      311.92      407.01     22.60 o 
  -2   7   1      194.65      235.95     16.10 o 
  -1   7   1       72.07      105.08     11.31 o 
   0   7   1        6.71       18.63     10.27 o 
   1   7   1      459.33      542.75     21.22 o 
   2   7   1      278.17      321.83     25.30 o 
   3   7   1        5.28       10.24      9.37 o 
   4   7   1      369.62      433.27     22.22 o 
   5   7   1      281.66      317.71     24.39 o 
   6   7   1       40.86       33.85      9.23 o 
   7   7   1     1614.62     1741.36     41.76 o 
   8   7   1       90.85       83.77     13.77 o 
   9   7   1       36.55       29.52     27.76 o 
  10   7   1       10.96       -7.96      6.27 o 
  11   7   1       35.44       19.06      6.16 o 
  12   7   1      130.03      131.72     12.02 o 
  13   7   1      220.32      264.73     24.78 o 
  14   7   1        2.88        8.57      4.96 o 
  15   7   1        1.07        2.35      4.95 o 
  16   7   1       20.16        8.70      6.21 o 
  17   7   1        0.04       -2.93     12.62 o 
 -16   8   1      170.74      186.39     17.92 o 
 -15   8   1      135.85      124.40     15.07 o 
 -14   8   1       23.83       10.11      5.76 o 
 -13   8   1       13.44       11.89      5.77 o 
 -12   8   1        5.47       -1.49      5.28 o 
 -11   8   1        2.97        2.81      6.21 o 
 -10   8   1       46.50       54.73     15.15 o 
  -9   8   1       90.32       68.70     18.28 o 
  -8   8   1        7.32      -20.73     13.82 o 
  -7   8   1       45.68        3.72     16.88 o 
  -6   8   1      311.70      387.60     29.75 o 
  -5   8   1      258.94      245.01     16.64 o 
  -4   8   1       90.66      157.14     21.79 o 
  -3   8   1       84.64       78.64     18.41 o 
  -2   8   1      487.62      519.23     25.21 o 
  -1   8   1       99.73       94.01     14.78 o 
   0   8   1        2.75       18.47     12.30 o 
   1   8   1     1415.19     1498.57     30.97 o 
   2   8   1       29.77       40.96     11.25 o 
   3   8   1        3.67       33.94     13.62 o 
   4   8   1      348.51      411.83     19.98 o 
   5   8   1      120.49      117.86     12.87 o 
   6   8   1        0.97       -0.94     12.44 o 
   7   8   1      228.73      232.25     25.55 o 
   8   8   1      376.61      354.91     22.28 o 
   9   8   1      185.77      183.40     29.43 o 
  10   8   1      311.57      324.62     14.33 o 
  11   8   1      101.63       85.61      7.44 o 
  12   8   1       47.05       48.47      8.07 o 
  13   8   1        0.88       -3.04      3.80 o 
  14   8   1       50.76       28.75      6.35 o 
  15   8   1       14.43        7.06      3.66 o 
 -14   9   1        0.24        2.43      8.71 o 
 -13   9   1        1.85        2.63      8.67 o 
 -12   9   1       43.25       55.10     14.29 o 
 -11   9   1       13.72        2.51     18.67 o 
 -10   9   1       14.11        6.34     11.38 o 
  -9   9   1       69.87       88.68     22.58 o 
  -8   9   1       10.56        8.00     10.62 o 
  -7   9   1        0.35      -14.46     10.57 o 
  -6   9   1       21.91       19.29      9.47 o 
  -5   9   1       37.38       23.75     16.87 o 
  -4   9   1      229.43      218.33     16.06 o 
  -3   9   1       91.56       54.89     15.74 o 
  -2   9   1      406.55      363.87     36.93 o 
  -1   9   1      259.42      183.70     20.68 o 
   0   9   1      456.31      419.53     20.48 o 
   1   9   1       37.19       27.03      5.92 o 
   2   9   1        0.20      -15.64     11.57 o 
   3   9   1       37.82       -5.90     15.40 o 
   4   9   1      113.95       87.25     14.81 o 
   5   9   1        6.96      -12.08      8.06 o 
   6   9   1       12.90        4.64     11.45 o 
   7   9   1       19.32        6.64      7.57 o 
   8   9   1       14.02        9.63      8.72 o 
   9   9   1       73.55       61.35      9.18 o 
  10   9   1       16.99       14.47      6.43 o 
  11   9   1       32.88       30.53      9.03 o 
  12   9   1        1.20        2.21      6.76 o 
  13   9   1       12.06       18.16      8.54 o 
 -12  10   1        1.40        0.38      8.14 o 
 -11  10   1        2.42        1.21      7.16 o 
 -10  10   1        2.88       -5.65      7.79 o 
  -9  10   1        0.77      -11.42      7.62 o 
  -8  10   1       18.04       14.10      6.82 o 
  -7  10   1        0.06        7.21      5.65 o 
  -6  10   1        0.08        3.94      5.94 o 
  -5  10   1        2.57        1.17      6.17 o 
  -4  10   1       20.70       25.17      6.36 o 
  -3  10   1       30.85       22.55      7.12 o 
  -2  10   1        2.89       -0.16      6.19 o 
  -1  10   1       29.37       32.19     13.21 o 
   0  10   1       32.92       32.14     13.12 o 
   1  10   1        0.13        8.21     11.66 o 
   2  10   1       18.74        8.15      4.67 o 
   3  10   1       15.29       28.43      7.32 o 
   4  10   1       10.31       16.94      6.64 o 
   5  10   1        6.79        2.01      7.97 o 
   6  10   1       85.89       88.91     11.25 o 
   7  10   1        0.01        1.95      7.16 o 
   8  10   1       19.85       10.34      6.99 o 
   9  10   1       20.90       19.33     12.64 o 
  10  10   1        0.07        0.36      7.85 o 
  11  10   1       11.53       11.96      7.90 o 
  -8  11   1       48.30       35.97      8.78 o 
  -7  11   1        0.57       10.96     15.32 o 
  -6  11   1        0.02       -0.79      8.18 o 
  -5  11   1       52.33       22.53      7.27 o 
  -4  11   1      122.59       99.12     14.74 o 
  -3  11   1      218.16      246.28     12.63 o 
  -2  11   1       81.98      101.74     15.37 o 
  -1  11   1       24.80       13.09     11.39 o 
   0  11   1       17.09       20.23     12.09 o 
   1  11   1        0.13        2.56     11.74 o 
   2  11   1        2.42       -2.68     11.45 o 
   3  11   1       28.81       20.25      9.59 o 
   4  11   1       19.45       12.96      6.06 o 
   5  11   1       65.29       60.99     16.75 o 
   6  11   1      174.25      227.95     23.46 o 
   7  11   1      336.69      392.64     20.78 o 
   8  11   1       54.58       55.13     10.38 o 
  -2  12   1       66.92       75.52     13.41 o 
  -1  12   1       27.77       29.82     12.72 o 
   0  12   1       10.85        5.79     11.99 o 
   1  12   1       24.36       10.37     12.28 o 
 -21   0   2        1.52        4.17      4.78 o 
 -20   0   2       31.59       19.69     11.15 o 
 -19   0   2      122.50      142.80     17.35 o 
 -18   0   2       36.85       26.11     10.89 o 
 -17   0   2        5.30       -7.76     13.40 o 
 -16   0   2      368.37      406.72     28.33 o 
 -15   0   2      933.32     1180.50     36.48 o 
 -14   0   2     4755.60     5896.95     59.12 o 
 -13   0   2       26.31       26.76     14.40 o 
 -12   0   2      267.72      279.44     63.42 o 
 -11   0   2      584.54      669.85     26.59 o 
 -10   0   2       15.64        8.72      9.20 o 
  -9   0   2      216.53      181.63     61.38 o 
  -8   0   2    10160.51    10445.78     64.29 o 
  -7   0   2      631.67      537.24    155.99 o 
  -6   0   2     8966.79     8566.63    167.83 o 
  -5   0   2     2024.93     1868.18     87.88 o 
  -3   0   2      338.18       79.25     60.95 o 
  -2   0   2       67.63      -34.50     65.28 o 
  -1   0   2      134.45      225.48     53.90 o 
   0   0   2     8104.64     7338.90    282.11 o 
   3   0   2    10941.12    11559.19    235.87 o 
   4   0   2     5502.88     5339.46    103.46 o 
   5   0   2      338.25      229.07     25.93 o 
   6   0   2     1068.00     1006.59     30.96 o 
   7   0   2      158.63      119.76     12.56 o 
   9   0   2     6683.20     7707.60     29.78 o 
  11   0   2      313.72      269.69     10.64 o 
  12   0   2      449.60      485.85     10.99 o 
  13   0   2      122.33      130.53     29.58 o 
  14   0   2      240.95      292.76     58.39 o 
  15   0   2        5.58       -4.82     20.52 o 
  16   0   2        6.94        6.59      6.94 o 
  17   0   2       19.50        8.81     14.40 o 
  18   0   2       30.41       44.16     23.94 o 
  19   0   2       80.37      102.76     34.83 o 
  20   0   2      219.72      200.97     66.89 o 
 -21   1   2       37.62       30.97      8.26 o 
 -20   1   2       21.29       19.33      6.85 o 
 -19   1   2       82.92      117.59     10.78 o 
 -18   1   2        8.06        4.24      5.92 o 
 -17   1   2      101.72       49.77      9.66 o 
 -16   1   2     1916.90     2237.90     73.83 o 
 -15   1   2        9.00       17.39      8.18 o 
 -14   1   2       51.78       36.32     13.95 o 
 -13   1   2        6.08       11.18     14.05 o 
 -12   1   2        1.17        6.41     10.83 o 
 -11   1   2      270.46      267.40     35.64 o 
 -10   1   2      208.49      195.49     36.35 o 
  -9   1   2      793.33      869.73     32.12 o 
  -8   1   2     1848.24     1824.94     46.91 o 
  -7   1   2       16.39      -17.34     24.48 o 
  -6   1   2      209.80      169.60     47.49 o 
  -5   1   2     1621.58      953.50     70.45 o 
  -4   1   2     3296.96     3814.25    238.03 o 
  -3   1   2     1219.19     1334.77    126.34 o 
  -2   1   2     4272.65     3401.04     46.59 o 
  -1   1   2       73.48      -15.45     21.69 o 
   0   1   2     2455.62     2140.27     29.43 o 
   1   1   2      707.58      560.98     43.34 o 
   2   1   2      617.37      802.32     69.50 o 
   3   1   2       59.84      254.47     68.05 o 
   4   1   2     1907.89     1700.33     44.40 o 
   5   1   2     2113.61     1932.30     33.91 o 
   6   1   2      155.69       74.41     17.59 o 
   7   1   2     1311.49     1431.68     29.62 o 
   8   1   2      220.03      250.36     47.19 o 
   9   1   2      372.37      422.67     13.97 o 
  10   1   2       39.57       21.55      5.56 o 
  11   1   2       31.98       28.56      6.69 o 
  12   1   2       10.60       19.53      4.66 o 
  13   1   2       74.00       53.18     10.42 o 
  14   1   2       22.81       26.76      7.40 o 
  15   1   2       75.23       60.57     11.57 o 
  16   1   2       28.54       20.24      5.58 o 
  17   1   2      102.17      100.44      7.94 o 
  18   1   2        0.48       -5.18     10.76 o 
  19   1   2       18.85        0.62     10.10 o 
  20   1   2        1.73       -2.86     14.66 o 
 -21   2   2       43.92       26.81     14.23 o 
 -20   2   2        0.83        0.18      1.41 o 
 -19   2   2       11.04       10.42      4.61 o 
 -18   2   2      139.61      128.58      9.87 o 
 -17   2   2       96.93       55.78      9.10 o 
 -16   2   2        3.27      -12.67      8.44 o 
 -15   2   2      244.61      296.24     20.61 o 
 -14   2   2       12.57        4.51      6.54 o 
 -13   2   2      248.79      292.81     19.93 o 
 -12   2   2      724.59      817.74     14.73 o 
 -11   2   2        2.48       -4.76      7.48 o 
 -10   2   2      443.72      362.70     20.54 o 
  -9   2   2      102.61      152.61     27.34 o 
  -8   2   2       98.36      102.99     14.53 o 
  -7   2   2      307.25      173.92     45.61 o 
  -6   2   2      536.62      499.89     51.70 o 
  -5   2   2      624.34      486.63     68.47 o 
  -4   2   2       32.49      -40.89     41.72 o 
  -3   2   2      724.22      547.83    106.46 o 
  -2   2   2     1376.32     1483.65    147.22 o 
  -1   2   2     9695.76    10301.18     86.57 o 
   0   2   2     2682.02     3178.55     69.84 o 
   1   2   2     5148.77     5620.42    118.65 o 
   2   2   2     8248.05     8591.98     74.42 o 
   3   2   2      663.46      612.99     37.95 o 
   4   2   2      198.60      157.27     23.07 o 
   5   2   2     3069.49     3049.10     33.85 o 
   6   2   2        1.47      -21.62     14.41 o 
   7   2   2     1367.04     1512.34     29.93 o 
   8   2   2      367.06      411.74     15.06 o 
   9   2   2       17.51       15.46      6.54 o 
  10   2   2       13.47        7.04      5.36 o 
  11   2   2       19.07       21.23      7.32 o 
  12   2   2      169.51      179.77     24.25 o 
  13   2   2       34.03       39.73     14.51 o 
  14   2   2       44.86       56.35     13.36 o 
  15   2   2      180.66      145.14     20.93 o 
  16   2   2       45.51       28.00      7.05 o 
  17   2   2        3.35        0.68      6.94 o 
  18   2   2       60.86       51.19     11.49 o 
  19   2   2       89.10       69.37     10.74 o 
  20   2   2       11.79        6.53      5.59 o 
 -20   3   2       23.92       27.33     15.18 o 
 -19   3   2       75.85       39.17     10.92 o 
 -18   3   2      340.05      432.86     12.62 o 
 -17   3   2       50.02       61.54      9.21 o 
 -16   3   2        5.96       -9.09      6.85 o 
 -15   3   2      747.54      880.13     16.62 o 
 -14   3   2      206.99      231.26     18.70 o 
 -13   3   2     1034.29     1216.46     31.93 o 
 -12   3   2     1137.83     1253.52     41.74 o 
 -11   3   2      953.76      985.84     25.71 o 
 -10   3   2        0.15      -16.86     11.24 o 
  -9   3   2      277.36      200.18     27.33 o 
  -8   3   2      180.71      154.64     20.63 o 
  -7   3   2      176.54      220.75     26.74 o 
  -6   3   2      995.96      961.82     25.59 o 
  -5   3   2      521.10      384.72     31.08 o 
  -4   3   2     6343.75     6158.94     90.12 o 
  -3   3   2     1063.26      962.45     38.92 o 
  -2   3   2    13752.06    13367.20     80.59 o 
  -1   3   2     2903.19     2824.96     37.74 o 
   0   3   2      273.55      152.80     22.78 o 
   1   3   2     3636.21     3484.82     40.64 o 
   2   3   2     2106.70     2118.74     24.81 o 
   3   3   2      186.95      135.99     20.82 o 
   4   3   2        2.32      -14.01      9.34 o 
   5   3   2     7212.40     7293.86     68.22 o 
   6   3   2      796.03      795.16     24.49 o 
   7   3   2     1013.14      965.64     17.70 o 
   8   3   2     1523.26     1617.38     15.06 o 
   9   3   2     1137.65     1179.01     19.37 o 
  10   3   2       11.20       31.89      8.54 o 
  11   3   2        6.84       12.68      8.09 o 
  12   3   2      154.55      126.44     15.82 o 
  13   3   2      599.73      700.09     27.75 o 
  14   3   2      170.87      160.74     26.20 o 
  15   3   2       53.83       49.46     12.23 o 
  16   3   2       83.43       81.53     11.83 o 
  17   3   2       10.08        7.32      4.90 o 
  18   3   2        0.01       -5.75      7.71 o 
  19   3   2        4.48       -0.46      3.62 o 
  20   3   2       63.66       64.82      9.52 o 
 -20   4   2        2.39        3.47      7.63 o 
 -19   4   2       11.29        3.94      2.58 o 
 -18   4   2        9.63        7.36     10.56 o 
 -17   4   2       21.65       16.12     11.27 o 
 -16   4   2       60.73       35.62      7.34 o 
 -15   4   2        0.04      -14.45     11.31 o 
 -14   4   2      819.10      955.88     31.21 o 
 -13   4   2      834.27     1037.49     28.84 o 
 -12   4   2      195.95      198.01     28.98 o 
 -11   4   2       51.03       69.14     14.69 o 
 -10   4   2        4.85        5.33     11.50 o 
  -9   4   2      211.66      177.94     15.85 o 
  -8   4   2      385.46      310.45     13.93 o 
  -7   4   2      472.71      442.75     13.37 o 
  -6   4   2       14.34       22.28     10.82 o 
  -5   4   2       14.08       55.18     15.53 o 
  -4   4   2      230.16      197.92     15.80 o 
  -3   4   2      557.84      563.56     16.88 o 
  -2   4   2        0.97      -17.09     11.39 o 
  -1   4   2     2263.95     2365.89     25.17 o 
   0   4   2       54.82       -2.12     13.38 o 
   1   4   2      399.39      260.03     15.43 o 
   2   4   2     2666.13     2758.84     15.40 o 
   3   4   2     1164.61     1131.09     24.40 o 
   4   4   2       67.83       88.58     11.41 o 
   5   4   2      119.71      120.96      9.68 o 
   6   4   2      377.86      462.42     11.95 o 
   7   4   2      762.22     1000.88     14.66 o 
   8   4   2      399.25      392.58     10.33 o 
   9   4   2       31.20       40.20      6.25 o 
  10   4   2        0.08        5.52      9.42 o 
  11   4   2       17.55       23.91     42.63 o 
  12   4   2       41.79       28.81     10.64 o 
  13   4   2       86.72       78.95     15.41 o 
  14   4   2        0.12       -3.37      7.61 o 
  15   4   2        7.09        6.39      8.40 o 
  16   4   2      103.60       95.30     12.28 o 
  17   4   2        0.91       -6.10      8.37 o 
  18   4   2       24.37       28.28      8.80 o 
  19   4   2       36.22       13.62      5.57 o 
 -19   5   2       15.48        2.64      2.67 o 
 -18   5   2        9.22       -3.43      4.71 o 
 -17   5   2       15.34       10.91      4.89 o 
 -16   5   2       19.70        8.48     10.38 o 
 -15   5   2        0.23       -1.24      9.84 o 
 -14   5   2      591.31      542.25     24.98 o 
 -13   5   2     1002.56     1030.28     56.46 o 
 -12   5   2      441.56      395.65     52.12 o 
 -11   5   2        2.77        1.88     18.11 o 
 -10   5   2       72.10       63.68     19.34 o 
  -9   5   2       58.40       78.97     11.38 o 
  -8   5   2      414.28      478.92     21.16 o 
  -7   5   2      333.99      361.98     18.50 o 
  -6   5   2       10.56      -12.21      8.14 o 
  -5   5   2      109.92      112.85     10.46 o 
  -4   5   2       92.13      100.92      7.67 o 
  -3   5   2      957.08      922.42     22.35 o 
  -2   5   2     1468.97     1669.08     21.65 o 
  -1   5   2      608.52      724.93     22.75 o 
   0   5   2      338.98      323.38     15.46 o 
   1   5   2      186.63      178.07     15.72 o 
   2   5   2      972.42     1093.66     19.84 o 
   3   5   2     2321.58     2699.76     16.92 o 
   4   5   2     2638.98     2859.44     18.14 o 
   5   5   2      277.80      271.20     10.88 o 
   6   5   2       15.37        0.79      5.01 o 
   7   5   2       33.46       37.55      8.00 o 
   8   5   2      218.61      226.20     14.17 o 
   9   5   2       12.42       11.95      3.95 o 
  10   5   2       14.50       19.04     18.43 o 
  11   5   2        4.30       17.19      8.90 o 
  12   5   2       24.83       19.59      7.44 o 
  13   5   2       46.50       24.94      8.16 o 
  14   5   2      335.63      337.21     23.65 o 
  15   5   2       22.41       19.60      8.42 o 
  16   5   2       63.59       42.73     11.16 o 
  17   5   2       42.42       39.42     11.49 o 
  18   5   2        0.03        1.39      5.49 o 
 -18   6   2      133.44      113.52     22.64 o 
 -17   6   2      455.73      479.17     16.51 o 
 -16   6   2      129.94      146.25     13.89 o 
 -15   6   2      552.39      586.78     21.52 o 
 -14   6   2     1064.43     1159.55     43.87 o 
 -13   6   2       15.12        0.57      9.43 o 
 -12   6   2        3.90        1.21      8.90 o 
 -11   6   2       25.13       65.11     21.10 o 
 -10   6   2       22.72       39.45      8.39 o 
  -9   6   2      365.77      377.66     16.02 o 
  -8   6   2      724.58      736.74     19.13 o 
  -7   6   2     1632.86     1846.22     37.84 o 
  -6   6   2     1162.49     1238.94     16.25 o 
  -5   6   2     1576.88     1691.57     25.08 o 
  -4   6   2     1448.75     1544.48     33.58 o 
  -3   6   2      676.66      697.85     26.42 o 
  -2   6   2        0.21       -2.24     10.69 o 
  -1   6   2     2368.93     2512.22     16.66 o 
   0   6   2      218.60      179.30      8.45 o 
   1   6   2     1726.21     1855.20     14.70 o 
   2   6   2     2782.44     2939.24     26.52 o 
   3   6   2      624.93      649.35     18.96 o 
   4   6   2      132.61      143.02     12.97 o 
   5   6   2        9.25       17.73     10.69 o 
   6   6   2       12.90       17.86      7.01 o 
   7   6   2        8.75        7.95      4.11 o 
   8   6   2      315.83      312.76     12.52 o 
   9   6   2      825.82      907.51     44.88 o 
  10   6   2      974.97     1027.05     17.50 o 
  11   6   2     1578.12     1588.85     17.35 o 
  12   6   2      805.66      819.23     14.35 o 
  13   6   2      458.97      526.93     11.34 o 
  14   6   2        5.28       11.55      6.98 o 
  15   6   2       20.26       17.61      6.77 o 
  16   6   2       12.50        5.53      5.47 o 
  17   6   2       40.47       36.64      9.04 o 
 -17   7   2        1.46       -7.60      5.06 o 
 -16   7   2       74.33       72.27      9.64 o 
 -15   7   2        5.33        0.16      5.29 o 
 -14   7   2       58.06       46.06      7.47 o 
 -13   7   2      519.80      588.05     16.78 o 
 -12   7   2      500.78      495.37     14.13 o 
 -11   7   2     1006.94      978.34     15.95 o 
 -10   7   2        3.46       -3.47      7.35 o 
  -9   7   2       45.33       38.52      6.42 o 
  -8   7   2      106.48       75.04     33.59 o 
  -7   7   2        0.68        1.77     11.38 o 
  -6   7   2       20.48       21.53     13.45 o 
  -5   7   2       29.09       28.35     11.93 o 
  -4   7   2      182.16      216.62     16.10 o 
  -3   7   2      123.66      113.06     13.57 o 
  -2   7   2      812.01      875.38     34.15 o 
  -1   7   2     1276.21     1348.13     12.24 o 
   0   7   2       61.47       74.33     11.11 o 
   1   7   2      381.96      410.39     12.92 o 
   2   7   2       37.87       36.23     13.61 o 
   3   7   2       21.65       26.49     15.03 o 
   4   7   2      146.30      108.16     13.85 o 
   5   7   2     2516.83     2756.25     28.83 o 
   6   7   2      145.27      143.32     10.15 o 
   7   7   2      167.99      168.40     10.10 o 
   8   7   2       86.98       92.32     17.84 o 
   9   7   2        1.39       -5.65     10.05 o 
  10   7   2       40.45        8.13      5.09 o 
  11   7   2        3.96       -4.46      6.57 o 
  12   7   2       28.86       15.19      4.30 o 
  13   7   2       26.93       13.41      6.91 o 
  14   7   2       76.19       64.63      9.18 o 
  15   7   2      257.63      262.91     27.48 o 
  16   7   2       80.89       92.20     15.33 o 
 -16   8   2        9.97        9.19      3.98 o 
 -15   8   2        0.32       -0.86      4.16 o 
 -14   8   2       36.27       30.87      6.55 o 
 -13   8   2       87.29       94.52     10.50 o 
 -12   8   2        7.07       14.57      8.83 o 
 -11   8   2       92.21       61.10      9.51 o 
 -10   8   2      127.74       97.30     13.54 o 
  -9   8   2      125.07       88.59     15.09 o 
  -8   8   2       20.20      -20.99     14.08 o 
  -7   8   2      113.35       45.89     13.41 o 
  -6   8   2       47.20       75.56     14.74 o 
  -5   8   2        3.88       59.39     15.69 o 
  -4   8   2       15.75       55.23     15.60 o 
  -3   8   2       14.94       36.72     22.04 o 
  -2   8   2      410.81      445.40     40.27 o 
  -1   8   2       32.98       43.80      9.12 o 
   0   8   2       79.66       65.33      7.68 o 
   1   8   2      316.03      312.83     41.09 o 
   2   8   2       10.58       14.00     10.82 o 
   3   8   2      727.15      860.59     23.31 o 
   4   8   2      380.11      390.36     23.08 o 
   5   8   2      138.71       67.71     15.85 o 
   6   8   2       63.78       24.72     13.28 o 
   7   8   2      336.22      227.88     37.69 o 
   8   8   2       23.35       12.92      7.49 o 
   9   8   2        0.66       -3.76      2.50 o 
  10   8   2       61.57       49.42      6.47 o 
  11   8   2        7.22        1.73      4.25 o 
  12   8   2       39.55       27.31      6.96 o 
  13   8   2       11.43        5.94      5.42 o 
  14   8   2       69.99       58.24      8.70 o 
  15   8   2       45.54       29.30      6.36 o 
 -14   9   2       67.78       30.12     12.18 o 
 -13   9   2       70.07       55.80     18.93 o 
 -12   9   2      100.07       72.89     14.01 o 
 -11   9   2       33.92       35.45     10.67 o 
 -10   9   2      189.08      212.72     16.18 o 
  -9   9   2      459.05      546.55     21.16 o 
  -8   9   2      488.12      565.90     20.72 o 
  -7   9   2      143.69      120.16     14.02 o 
  -6   9   2      182.23      160.36     16.22 o 
  -5   9   2      567.52      591.84     25.60 o 
  -4   9   2      527.80      445.52     23.15 o 
  -3   9   2     1517.46     1579.36     37.35 o 
  -2   9   2     1520.42     1553.24     27.96 o 
  -1   9   2      674.37      686.94     14.62 o 
   0   9   2      434.15      423.26     28.76 o 
   1   9   2      288.81      206.62     16.13 o 
   2   9   2       23.96       -6.03      9.78 o 
   3   9   2      187.49      140.16     15.58 o 
   4   9   2      641.42      686.12     21.31 o 
   5   9   2      322.24      324.51     16.46 o 
   6   9   2      117.36      116.48     11.69 o 
   7   9   2       93.54       90.26     11.87 o 
   8   9   2      892.89     1007.53     20.10 o 
   9   9   2      192.66      202.94     19.30 o 
  10   9   2        1.06        1.98      7.63 o 
  11   9   2       30.34       31.98      6.64 o 
  12   9   2       13.28        7.64      5.61 o 
  13   9   2       60.60       42.70      5.63 o 
 -12  10   2        6.56        8.26     11.15 o 
 -11  10   2        2.32        1.96     13.23 o 
 -10  10   2      209.13      243.35     16.54 o 
  -9  10   2      258.88      288.94     31.19 o 
  -8  10   2      554.30      615.14     21.64 o 
  -7  10   2      206.54      234.03     22.75 o 
  -6  10   2      119.68       94.49     11.39 o 
  -5  10   2      192.15      192.80     17.02 o 
  -4  10   2       14.99       11.11      7.10 o 
  -3  10   2       10.13       10.24      4.09 o 
  -2  10   2       33.67       22.67      8.50 o 
  -1  10   2      296.03      298.85     21.68 o 
   0  10   2      494.22      627.12     26.65 o 
   1  10   2      310.27      303.45     24.56 o 
   2  10   2      989.88     1173.56     23.41 o 
   3  10   2      481.89      531.73     19.93 o 
   4  10   2      272.76      312.70     23.45 o 
   5  10   2      230.09      249.58     25.21 o 
   6  10   2        3.78       11.62     17.82 o 
   7  10   2       79.82       83.15     12.36 o 
   8  10   2      257.30      287.93     27.14 o 
   9  10   2      128.15       77.03     14.47 o 
  10  10   2        0.04        3.17      6.55 o 
  11  10   2       62.63       49.65      9.48 o 
  -8  11   2        1.69       -2.82      6.96 o 
  -7  11   2        0.00       13.21      5.33 o 
  -6  11   2        0.80       -7.01      9.48 o 
  -5  11   2       40.46       28.55      7.50 o 
  -4  11   2       66.75       53.70      8.56 o 
  -3  11   2       28.91       28.68      7.16 o 
  -2  11   2       52.22       25.88      9.73 o 
  -1  11   2      471.14      507.89     30.46 o 
   0  11   2       22.43       30.57      9.84 o 
   1  11   2       17.77        5.14     10.76 o 
   2  11   2        0.75       -3.63      5.78 o 
   3  11   2        1.48        2.36      5.35 o 
   4  11   2        5.70        4.16      7.12 o 
   5  11   2       12.35        2.12      8.79 o 
   6  11   2       21.83       19.84      7.50 o 
   7  11   2       40.46       23.38      7.45 o 
 -21   1   3        5.37        0.24      4.42 o 
 -20   1   3       30.48       21.82     10.61 o 
 -19   1   3       22.23       20.07      7.42 o 
 -18   1   3        5.23       10.96      7.49 o 
 -17   1   3      249.15      270.97     22.80 o 
 -16   1   3        0.17       -0.36     10.69 o 
 -15   1   3      510.00      572.62     39.64 o 
 -14   1   3      106.15       89.06     24.45 o 
 -13   1   3      155.89      162.05     32.88 o 
 -12   1   3      332.34      348.56     65.61 o 
 -11   1   3      420.09      365.35     35.19 o 
 -10   1   3      839.20      825.07     28.61 o 
  -9   1   3     1036.48     1299.36     87.02 o 
  -8   1   3       88.87       54.01     28.15 o 
  -7   1   3     6655.00     7327.69     70.45 o 
  -6   1   3       44.80       21.62     34.81 o 
  -5   1   3      118.32      -30.63     52.50 o 
  -4   1   3      700.65      650.16     78.17 o 
  -3   1   3      148.46      305.75     82.86 o 
  -2   1   3     9707.90    10025.55    167.44 o 
  -1   1   3       70.77      607.93    116.87 o 
   0   1   3      321.88      751.39     97.36 o 
   1   1   3       67.49      355.01     50.76 o 
   2   1   3       68.29      112.65     36.08 o 
   3   1   3      571.80      349.75     34.18 o 
   4   1   3      109.53       60.04     13.54 o 
   5   1   3      221.32      153.57     17.35 o 
   6   1   3     3776.55     4192.72     34.56 o 
   7   1   3       22.88       29.68      6.88 o 
   8   1   3        4.80       -9.84      6.97 o 
   9   1   3      349.75      349.65     13.36 o 
  10   1   3      410.04      497.34     13.15 o 
  11   1   3       22.33       25.92      6.40 o 
  12   1   3       11.89       14.29      7.11 o 
  13   1   3       22.61       28.22      9.27 o 
  14   1   3      665.55      667.93     24.82 o 
  15   1   3      109.48       61.97     15.49 o 
  16   1   3        0.68       -2.22     13.64 o 
  17   1   3       27.11       25.36     11.24 o 
  18   1   3       51.49       48.51     16.44 o 
  19   1   3        3.63      -18.76     12.50 o 
  20   1   3       19.35       22.57     14.84 o 
 -21   2   3       41.51       31.88      5.98 o 
 -20   2   3       12.85        5.67      5.12 o 
 -19   2   3       18.17        6.01      6.15 o 
 -18   2   3       21.48       17.71      5.73 o 
 -17   2   3       16.51        8.53      4.53 o 
 -16   2   3       40.87       25.62     11.86 o 
 -15   2   3      284.87      248.61     55.47 o 
 -14   2   3       15.72       24.65     10.12 o 
 -13   2   3     1784.33     1961.20     53.45 o 
 -12   2   3       19.12       53.04     20.78 o 
 -11   2   3       31.54       30.44      9.29 o 
 -10   2   3       85.32       65.92     17.22 o 
  -9   2   3        0.75       -3.72     11.02 o 
  -8   2   3       46.25      158.67     67.73 o 
  -7   2   3     4773.65     5182.90     50.12 o 
  -6   2   3      360.55      240.91     30.80 o 
  -5   2   3      661.23      408.20     29.43 o 
  -4   2   3     1306.19     1110.56     42.92 o 
  -3   2   3       14.98      -47.67     31.78 o 
  -2   2   3       66.62      -21.26     36.78 o 
  -1   2   3       35.65        9.97     38.42 o 
   0   2   3      777.55      692.26     83.55 o 
   1   2   3      103.57       23.08     21.62 o 
   2   2   3      261.35       95.80     21.20 o 
   3   2   3      632.11      582.21     25.99 o 
   4   2   3      529.89      504.52     20.00 o 
   5   2   3      736.25      655.03     17.75 o 
   6   2   3      370.91      364.83      9.84 o 
   7   2   3      107.07      122.12     13.19 o 
   8   2   3     1716.07     1941.56     26.67 o 
   9   2   3      699.11      792.50     18.74 o 
  10   2   3     1431.15     1689.19     21.12 o 
  11   2   3      831.37      948.03     22.39 o 
  12   2   3      235.38      243.40     34.34 o 
  13   2   3      219.72      224.30     28.67 o 
  14   2   3        0.70        2.20      7.11 o 
  15   2   3        1.86      -13.64      9.09 o 
  16   2   3        7.21       -2.92      6.32 o 
  17   2   3        4.85        8.51      5.56 o 
  18   2   3       43.54       32.13      7.38 o 
  19   2   3       25.01       28.09      5.44 o 
 -20   3   3        5.40        5.95      5.64 o 
 -19   3   3       19.50       12.03      5.62 o 
 -18   3   3       55.48       69.40     10.23 o 
 -17   3   3        1.03        2.23      4.48 o 
 -16   3   3      144.85      120.63     16.55 o 
 -15   3   3      510.84      644.49     18.68 o 
 -14   3   3       37.21       75.14     22.73 o 
 -13   3   3       28.67       32.75     15.95 o 
 -12   3   3       47.72       69.23     15.93 o 
 -11   3   3       23.34       38.72     14.56 o 
 -10   3   3        6.59        4.47      5.38 o 
  -9   3   3       76.24       45.54     10.78 o 
  -8   3   3       69.75       80.09     13.49 o 
  -7   3   3        0.23       21.24     10.24 o 
  -6   3   3       15.58        1.91     13.22 o 
  -5   3   3      385.23      410.71     23.82 o 
  -4   3   3      684.70      585.45     31.50 o 
  -3   3   3      437.78      372.32     28.66 o 
  -2   3   3        0.06      -23.61     15.74 o 
  -1   3   3       46.80      -20.93     15.21 o 
   0   3   3     1474.13     1567.64     28.13 o 
   1   3   3       13.59      -17.70     12.04 o 
   2   3   3      749.19      763.65     22.35 o 
   3   3   3      977.81      988.17     22.12 o 
   4   3   3      153.76      108.40     11.04 o 
   5   3   3        0.26        7.35      4.04 o 
   6   3   3      176.78      200.29     18.53 o 
   7   3   3      126.60      105.56     10.57 o 
   8   3   3      140.52      156.20     13.86 o 
   9   3   3      257.56      285.74     21.24 o 
  10   3   3        2.42        8.65      8.08 o 
  11   3   3      135.15      144.28     49.98 o 
  12   3   3        3.22       15.17     10.24 o 
  13   3   3      143.71      156.09     26.19 o 
  14   3   3      273.26      210.43     26.36 o 
  15   3   3        0.84        3.86      4.32 o 
  16   3   3       39.51       10.85      7.67 o 
  17   3   3       11.34       19.38     10.07 o 
  18   3   3        1.50       -7.32      6.70 o 
  19   3   3        0.36        1.68      5.43 o 
 -20   4   3       51.24       39.89      6.26 o 
 -19   4   3        2.40       -6.99      4.66 o 
 -18   4   3       46.25       31.21      8.43 o 
 -17   4   3      169.72      174.27     14.28 o 
 -16   4   3      302.12      306.76     27.83 o 
 -15   4   3        1.37      -15.12     13.74 o 
 -14   4   3      267.90      269.38     18.50 o 
 -13   4   3      306.58      407.13     22.66 o 
 -12   4   3      217.99      203.64     39.26 o 
 -11   4   3       88.38       70.70     10.41 o 
 -10   4   3       90.57      132.81     15.04 o 
  -9   4   3       14.24        2.32      8.03 o 
  -8   4   3        1.39      -14.89      9.93 o 
  -7   4   3      315.80      346.11     16.16 o 
  -6   4   3      634.47      608.28     17.98 o 
  -5   4   3      238.83      265.28     13.90 o 
  -4   4   3      364.41      352.03     20.79 o 
  -3   4   3       63.80       46.54     15.21 o 
  -2   4   3        0.91      -12.87      8.58 o 
  -1   4   3       48.07       10.12      8.00 o 
   0   4   3        0.37      -12.59      8.39 o 
   1   4   3      369.63      432.11     17.10 o 
   2   4   3      587.71      506.59     18.47 o 
   3   4   3     2256.11     2562.21     15.44 o 
   4   4   3      316.77      299.63     11.77 o 
   5   4   3      655.41      626.67     12.34 o 
   6   4   3      834.55      912.96     20.18 o 
   7   4   3      315.40      326.67     11.95 o 
   8   4   3        4.05       30.15     10.73 o 
   9   4   3        0.97       20.29      7.77 o 
  10   4   3       27.66       44.90     50.44 o 
  11   4   3       59.83       45.62     11.56 o 
  12   4   3       77.93       73.50     17.88 o 
  13   4   3       84.27       34.89     11.05 o 
  14   4   3       89.47       88.90     13.39 o 
  15   4   3       21.47        3.58      8.63 o 
  16   4   3        2.38        5.96     10.03 o 
  17   4   3        0.32        4.40      6.40 o 
  18   4   3        0.63       -2.76      7.07 o 
  19   4   3       11.74       11.22      7.37 o 
 -19   5   3       16.78       22.98      5.70 o 
 -18   5   3       36.28       33.72      7.94 o 
 -17   5   3      109.93      110.83     12.65 o 
 -16   5   3        5.79       -4.73      8.47 o 
 -15   5   3       72.74       57.98     15.39 o 
 -14   5   3       94.53       46.73     12.08 o 
 -13   5   3      229.26      234.31     20.88 o 
 -12   5   3        3.90       22.14     10.03 o 
 -11   5   3      709.52      803.20     18.54 o 
 -10   5   3     1210.31     1320.74     29.18 o 
  -9   5   3        8.31       18.39     13.23 o 
  -8   5   3     1058.44     1140.76     18.95 o 
  -7   5   3      171.22      172.40     15.41 o 
  -6   5   3        0.12      -12.26      8.18 o 
  -5   5   3      522.64      484.47     16.07 o 
  -4   5   3       15.09       -0.52      6.60 o 
  -3   5   3     1443.56     1412.46     13.70 o 
  -2   5   3        1.40       -1.19      4.57 o 
  -1   5   3      837.53      699.92     12.91 o 
   0   5   3      569.03      585.23     16.98 o 
   1   5   3        2.54       -3.82      5.57 o 
   2   5   3       63.04       51.46      7.40 o 
   3   5   3      151.25      159.28     10.88 o 
   4   5   3      899.60      967.73     12.23 o 
   5   5   3      175.22      183.23     10.60 o 
   6   5   3     3187.63     3658.43     32.89 o 
   7   5   3      367.67      431.94     13.03 o 
   8   5   3      201.15      220.85     16.22 o 
   9   5   3      573.91      567.35     48.42 o 
  10   5   3      135.37      143.88     11.01 o 
  11   5   3       27.22       20.31      6.21 o 
  12   5   3        2.52      -16.53     11.02 o 
  13   5   3        8.37       -0.18     12.84 o 
  14   5   3       30.42       39.34      8.51 o 
  15   5   3       29.90       26.52      7.39 o 
  16   5   3       44.36       50.12     11.55 o 
  17   5   3      177.46      231.25     19.89 o 
  18   5   3       32.80       24.61      8.82 o 
 -18   6   3        0.07        0.36     11.63 o 
 -17   6   3        9.37        7.35     10.30 o 
 -16   6   3      175.26      213.66     19.78 o 
 -15   6   3      174.00      189.84     15.23 o 
 -14   6   3        0.01      -10.37      8.20 o 
 -13   6   3       20.30       14.25     10.31 o 
 -12   6   3      365.52      392.93     30.41 o 
 -11   6   3      161.75      196.68     17.55 o 
 -10   6   3       64.73       55.31     10.51 o 
  -9   6   3      266.88      254.25     20.87 o 
  -8   6   3        0.75        2.34      7.28 o 
  -7   6   3      311.24      412.53     26.12 o 
  -6   6   3      367.74      371.39     12.97 o 
  -5   6   3      192.06      199.56     20.73 o 
  -4   6   3        0.46        5.51      7.68 o 
  -3   6   3       16.66       17.96      5.12 o 
  -2   6   3      163.19      206.14     11.91 o 
  -1   6   3      103.65      129.26      8.92 o 
   0   6   3        4.33        0.49      6.69 o 
   1   6   3      714.41      759.60     19.56 o 
   2   6   3       41.62       40.21      9.47 o 
   3   6   3     1215.05     1318.84     17.31 o 
   4   6   3       29.03       44.16      5.94 o 
   5   6   3       96.47      102.83     15.71 o 
   6   6   3       92.22      105.45     11.28 o 
   7   6   3        6.92        2.05      7.46 o 
   8   6   3       17.89       16.45     27.55 o 
   9   6   3      265.65      352.98     15.56 o 
  10   6   3      119.61      103.28     13.51 o 
  11   6   3       38.33       14.34      4.22 o 
  12   6   3        0.09       -5.62      4.01 o 
  13   6   3        1.90        4.52      6.53 o 
  14   6   3       17.77       12.65      7.43 o 
  15   6   3        5.44       -0.70      7.83 o 
  16   6   3      114.04      112.93     17.48 o 
  17   6   3       60.48       39.99      8.84 o 
 -17   7   3       20.09       16.69      5.42 o 
 -16   7   3        2.89       -3.55      5.13 o 
 -15   7   3       31.11       35.40     10.58 o 
 -14   7   3       62.73       64.53     12.51 o 
 -13   7   3      249.15      271.05     16.89 o 
 -12   7   3      382.42      434.58     23.03 o 
 -11   7   3      281.13      216.85     15.88 o 
 -10   7   3        3.49      -11.22     10.04 o 
  -9   7   3      182.64      174.17     14.25 o 
  -8   7   3       28.30       31.22     11.16 o 
  -7   7   3       45.84       45.43     10.70 o 
  -6   7   3       19.07        6.73      7.70 o 
  -5   7   3        8.41       25.66     10.99 o 
  -4   7   3       87.25       79.29     14.13 o 
  -3   7   3      256.03      260.98     18.38 o 
  -2   7   3       46.13       50.65     10.83 o 
  -1   7   3      864.71      966.40     19.23 o 
   0   7   3       58.95       57.53      8.59 o 
   1   7   3      341.50      376.97     10.70 o 
   2   7   3      216.35      228.78     17.20 o 
   3   7   3      191.82      233.61     16.44 o 
   4   7   3       53.36       52.75     10.61 o 
   5   7   3      843.76      918.40     20.55 o 
   6   7   3       15.54       33.31      7.77 o 
   7   7   3      107.93      115.62     20.55 o 
   8   7   3      558.45      527.16     36.04 o 
   9   7   3      126.50       88.77     14.17 o 
  10   7   3        0.03        8.16      4.30 o 
  11   7   3        0.00       -0.93      4.57 o 
  12   7   3        0.21        0.84      3.80 o 
  13   7   3        5.91       -0.27      4.00 o 
  14   7   3       13.32       10.97      7.42 o 
  15   7   3       27.26       22.02      4.97 o 
  16   7   3        0.02       13.42      6.08 o 
 -16   8   3       39.42       28.57      6.91 o 
 -15   8   3        5.05       12.91      6.43 o 
 -14   8   3       91.66      113.47      9.88 o 
 -13   8   3      239.72      282.99     21.54 o 
 -12   8   3       78.58       96.19     13.28 o 
 -11   8   3       22.23       19.09      3.56 o 
 -10   8   3       15.53        8.43      9.20 o 
  -9   8   3      125.19      118.58     18.58 o 
  -8   8   3       21.59       -8.03     13.58 o 
  -7   8   3      221.74      136.34     18.67 o 
  -6   8   3        9.40       -0.91     11.58 o 
  -5   8   3       73.61       86.23     18.43 o 
  -4   8   3      285.96      352.63     22.83 o 
  -3   8   3       64.35      101.41     19.01 o 
  -2   8   3      394.26      378.84     27.11 o 
  -1   8   3      121.56       92.50     10.18 o 
   0   8   3       92.25       82.62     12.10 o 
   1   8   3      140.50      173.99     23.67 o 
   2   8   3       73.98       70.44     16.64 o 
   3   8   3      330.46      350.15     18.64 o 
   4   8   3      148.53      151.02     17.29 o 
   5   8   3       23.23       -7.08     10.49 o 
   6   8   3       45.10       40.06     11.71 o 
   7   8   3       89.36       67.08     11.57 o 
   8   8   3       23.23        7.16      4.03 o 
   9   8   3        3.59        5.13      4.58 o 
  10   8   3        4.94        0.73      4.18 o 
  11   8   3        0.12        5.63     11.38 o 
  12   8   3      115.32      124.05     10.79 o 
  13   8   3      240.73      293.74     14.17 o 
  14   8   3       37.15       27.00      8.13 o 
 -14   9   3        2.37        1.96      3.09 o 
 -13   9   3        4.78       21.47      9.46 o 
 -12   9   3      128.18      157.12     24.10 o 
 -11   9   3       80.03       77.36     13.75 o 
 -10   9   3      279.56      263.25     20.84 o 
  -9   9   3        0.31        6.44      9.15 o 
  -8   9   3       52.64       40.52     10.38 o 
  -7   9   3       10.09       14.96      9.48 o 
  -6   9   3       98.94       77.93     14.18 o 
  -5   9   3       13.45       -3.81     12.64 o 
  -4   9   3        3.09      -19.99     13.33 o 
  -3   9   3        6.48      -21.88     14.59 o 
  -2   9   3        9.14      -22.61     15.07 o 
  -1   9   3       25.40      -17.60     14.88 o 
   0   9   3      858.85      904.29     24.26 o 
   1   9   3      128.04      110.87     14.92 o 
   2   9   3       89.56       56.49     13.07 o 
   3   9   3       22.34       -9.48     12.61 o 
   4   9   3       12.51       11.55      5.18 o 
   5   9   3        4.33        2.58      4.96 o 
   6   9   3      248.35      291.38     18.48 o 
   7   9   3       63.87       65.68     11.38 o 
   8   9   3        0.88       12.35      5.93 o 
   9   9   3        3.71       -0.07      7.87 o 
  10   9   3        2.69       -2.37      7.10 o 
  11   9   3        9.52       -1.54      6.09 o 
  12   9   3        0.34       -0.90      2.56 o 
 -11  10   3        0.06       -9.70     11.75 o 
 -10  10   3        2.78        2.69     11.94 o 
  -9  10   3       64.36       19.61     26.87 o 
  -8  10   3       45.38       44.36     12.45 o 
  -7  10   3        7.79        7.38      8.71 o 
  -6  10   3        3.61       16.80      8.44 o 
  -5  10   3        0.16        8.37     10.70 o 
  -4  10   3       10.77       -1.51     12.14 o 
  -3  10   3        7.67        3.79     11.77 o 
  -2  10   3        9.58        4.45     12.97 o 
  -1  10   3       99.62       91.00     13.67 o 
   0  10   3       18.66       26.45     10.39 o 
   1  10   3       46.28       27.48      6.61 o 
   2  10   3       13.47        8.13      7.21 o 
   3  10   3        1.46       -1.70      5.83 o 
   4  10   3        7.37        9.15      6.44 o 
   5  10   3       50.55       46.85     12.41 o 
   6  10   3        0.65       -7.91      7.39 o 
   7  10   3        0.07        0.51      5.69 o 
   8  10   3       59.33       39.67      8.07 o 
   9  10   3       91.26      104.90     11.95 o 
  10  10   3        2.65      -11.10      7.40 o 
  -8  11   3      126.45      114.27     13.56 o 
  -7  11   3      302.19      363.94     19.97 o 
  -6  11   3        6.76        1.73     10.00 o 
  -5  11   3        8.88        4.43      4.03 o 
  -4  11   3        8.20        9.84      5.99 o 
  -3  11   3       10.16        3.86      9.28 o 
  -2  11   3       46.45       35.63      6.77 o 
  -1  11   3      178.62      175.35     17.69 o 
   0  11   3       81.17       80.25     15.52 o 
   1  11   3       17.04       35.87     10.54 o 
   2  11   3        5.83       -0.56      5.99 o 
   3  11   3        1.60        1.30      5.19 o 
   4  11   3        0.67        4.15      8.17 o 
   5  11   3       26.24       10.91      6.16 o 
   6  11   3        0.07        2.99      2.99 o 
   7  11   3        7.33       -2.62      7.17 o 
 -21   0   4      236.49      226.48     17.26 o 
 -20   0   4      587.44      674.66     26.68 o 
 -19   0   4       24.79       12.28     11.41 o 
 -18   0   4       67.31       60.73     24.90 o 
 -17   0   4       54.52       24.55     13.01 o 
 -16   0   4      721.37      800.03     35.22 o 
 -15   0   4     1078.02     1218.89     36.87 o 
 -14   0   4      189.67      206.87     61.94 o 
 -13   0   4      316.27      279.05    105.41 o 
 -12   0   4      335.76      420.81     61.29 o 
 -11   0   4      115.83       84.28     51.75 o 
 -10   0   4       64.64       43.38     24.34 o 
  -9   0   4       49.83       49.15     29.15 o 
  -8   0   4      589.35      478.08     26.15 o 
  -7   0   4       71.24      -33.57     37.39 o 
  -6   0   4    28876.18    31019.45    194.25 o 
  -5   0   4     6302.63     6135.61    126.19 o 
  -4   0   4    18068.04    17792.88    193.17 o 
  -3   0   4    19963.87    18618.09    114.78 o 
  -2   0   4     1874.93     1662.45     51.04 o 
  -1   0   4      242.20      158.69     51.29 o 
   0   0   4     4235.65     4088.06    136.40 o 
   1   0   4     4694.40     4526.80     85.26 o 
   2   0   4     5067.71     4914.92     79.46 o 
   3   0   4    13274.92    13138.90    129.86 o 
   4   0   4     3295.10     3073.18     40.94 o 
   5   0   4     2040.09     1961.82     22.92 o 
   6   0   4     3201.40     3273.10     24.84 o 
   7   0   4     1481.76     1637.36     31.30 o 
   8   0   4       85.54       65.25     11.39 o 
   9   0   4      426.73      571.81     20.44 o 
  10   0   4      916.21      909.31     25.00 o 
  11   0   4     1290.49     1442.78     46.51 o 
  12   0   4     1581.24     1889.04     55.26 o 
  13   0   4      282.64      289.51     77.82 o 
  14   0   4      555.52      603.09     67.28 o 
  15   0   4       25.23        5.60     11.10 o 
  16   0   4       11.72      -16.05     18.09 o 
  17   0   4        0.63      -12.06     16.79 o 
  18   0   4        8.53        6.46      6.77 o 
  19   0   4      188.57      191.04     40.95 o 
 -21   1   4        3.93       -0.27      4.87 o 
 -20   1   4        8.80       -0.74      6.39 o 
 -19   1   4      210.40      218.54     16.74 o 
 -18   1   4      253.78      292.44     22.57 o 
 -17   1   4      402.17      437.99     25.25 o 
 -16   1   4      309.77      300.80     54.03 o 
 -15   1   4      266.48      270.57     46.22 o 
 -14   1   4      517.03      571.54     25.45 o 
 -13   1   4      394.92      468.51     42.12 o 
 -12   1   4      450.77      484.67     36.98 o 
 -11   1   4     1599.09     1693.69     43.75 o 
 -10   1   4      653.22      676.01     37.52 o 
  -9   1   4     2395.27     2701.24     40.15 o 
  -8   1   4      353.76      586.31     20.09 o 
  -7   1   4      650.32      738.55     32.34 o 
  -6   1   4      843.41      761.33     27.88 o 
  -5   1   4       25.98      -31.46     21.05 o 
  -4   1   4     2115.86     1799.58     30.88 o 
  -3   1   4    10882.19     9965.21     94.25 o 
  -2   1   4    15046.99    14537.71    166.39 o 
  -1   1   4    17941.03    16983.82    183.13 o 
   0   1   4     4616.88     4059.17     90.30 o 
   1   1   4        1.83      -54.90     36.60 o 
   2   1   4      356.32      250.32     29.53 o 
   3   1   4       39.58       18.19      9.02 o 
   4   1   4       49.46       14.25     10.33 o 
   5   1   4      179.07      170.91     16.14 o 
   6   1   4      372.18      315.64      9.99 o 
   7   1   4     2687.54     2845.10     16.71 o 
   8   1   4     1042.02      982.83      9.42 o 
   9   1   4       25.68       10.12      7.90 o 
  10   1   4       27.56       35.29     10.63 o 
  11   1   4        0.60        7.57      5.13 o 
  12   1   4      138.26      129.95     12.81 o 
  13   1   4       32.03       40.52     10.77 o 
  14   1   4      167.23      131.89     19.63 o 
  15   1   4      816.56      746.05     38.17 o 
  16   1   4      151.11      155.44     25.54 o 
  17   1   4       24.40       39.61     16.34 o 
  18   1   4        3.97        0.42      8.51 o 
  19   1   4        0.00       -3.86      7.46 o 
 -21   2   4       34.05       37.55      7.44 o 
 -20   2   4       25.89       18.00      5.79 o 
 -19   2   4       18.27       13.30      7.09 o 
 -18   2   4      132.47      158.19     14.66 o 
 -17   2   4        4.77        6.27      5.70 o 
 -16   2   4      165.13      115.54     16.51 o 
 -15   2   4      134.49      133.66     18.58 o 
 -14   2   4       10.72       22.08      9.38 o 
 -13   2   4      837.54      982.36     51.43 o 
 -12   2   4     1291.22     1438.69     43.75 o 
 -11   2   4      413.90      402.58     30.64 o 
 -10   2   4       50.67       43.72     12.11 o 
  -9   2   4      575.79      537.03     22.56 o 
  -8   2   4      648.02      787.93     25.33 o 
  -7   2   4     1080.88     1151.11     58.81 o 
  -6   2   4       44.17       20.34     12.79 o 
  -5   2   4      213.35      147.70     23.44 o 
  -4   2   4        7.56      -23.98     15.98 o 
  -3   2   4       14.73      -26.71     17.81 o 
  -2   2   4      215.63       96.45     27.60 o 
  -1   2   4        9.99      -32.01     21.34 o 
   0   2   4     3879.10     3652.79     47.75 o 
   1   2   4      360.19      306.67     21.00 o 
   2   2   4      614.66      483.35     16.51 o 
   3   2   4      123.81       63.47     13.92 o 
   4   2   4     2694.48     2736.20     20.15 o 
   5   2   4      135.90      141.72     10.27 o 
   6   2   4     1049.41     1082.07     20.05 o 
   7   2   4      882.20      996.25     15.27 o 
   8   2   4      853.43     1034.30     35.49 o 
   9   2   4      405.04      441.69     21.80 o 
  10   2   4      395.47      454.47     21.26 o 
  11   2   4       84.04       87.86     17.81 o 
  12   2   4        1.85       24.31     20.59 o 
  13   2   4      230.06      172.50     29.18 o 
  14   2   4      144.71       72.19     16.93 o 
  15   2   4       51.66       34.79      8.12 o 
  16   2   4       28.64       10.36     12.88 o 
  17   2   4        1.77       -3.19      8.21 o 
  18   2   4       21.73       27.58     10.70 o 
  19   2   4        0.02      -15.63     12.95 o 
 -20   3   4      120.96      143.90     13.33 o 
 -19   3   4      236.36      255.36     23.26 o 
 -18   3   4      334.42      377.11     21.16 o 
 -17   3   4      251.28      259.42     17.56 o 
 -16   3   4      181.26      181.42     18.70 o 
 -15   3   4       31.79        6.96     13.89 o 
 -14   3   4      130.62      155.52     22.15 o 
 -13   3   4        4.01       11.66     11.84 o 
 -12   3   4       27.45       22.97     13.29 o 
 -11   3   4      102.46      119.60     17.03 o 
 -10   3   4     4445.68     4971.05     38.95 o 
  -9   3   4     6148.23     6863.54     85.85 o 
  -8   3   4      100.25       64.44     12.70 o 
  -7   3   4     1280.12     1289.03     20.36 o 
  -6   3   4     2775.98     3118.38     21.66 o 
  -5   3   4      377.87      392.64     18.25 o 
  -4   3   4      336.36      310.04     27.29 o 
  -3   3   4      142.71       53.90     13.43 o 
  -2   3   4     2546.87     2451.74     21.16 o 
  -1   3   4     6062.77     6039.23     40.43 o 
   0   3   4     2096.86     1752.61     21.81 o 
   1   3   4     2688.37     2702.11     27.13 o 
   2   3   4      247.89      167.41     13.19 o 
   3   3   4       21.21       28.62      5.74 o 
   4   3   4      705.93      790.58     13.21 o 
   5   3   4     1093.84     1049.21     18.93 o 
   6   3   4      996.36      880.57     14.24 o 
   7   3   4     6147.91     7044.42     29.60 o 
   8   3   4     1030.22     1026.49     15.25 o 
   9   3   4      366.60      416.60     23.21 o 
  10   3   4      935.79     1044.41     37.48 o 
  11   3   4      613.54      675.54     32.53 o 
  12   3   4       55.01       74.40     18.00 o 
  13   3   4        0.50      -14.39     11.66 o 
  14   3   4        1.18       -5.36      7.33 o 
  15   3   4      628.53      791.88     30.62 o 
  16   3   4      393.24      467.69     36.76 o 
  17   3   4       34.94       28.74      9.01 o 
  18   3   4       93.51       88.02     11.46 o 
  19   3   4       43.75       34.16      7.35 o 
 -20   4   4       38.47       31.76      6.33 o 
 -19   4   4        0.71       -7.56      5.48 o 
 -18   4   4      178.83      187.51     19.95 o 
 -17   4   4      120.32      128.36     15.60 o 
 -16   4   4      151.30      143.94     14.05 o 
 -15   4   4     1213.13     1285.62     29.13 o 
 -14   4   4     1116.84     1196.10     27.60 o 
 -13   4   4      579.00      690.52     30.36 o 
 -12   4   4     1970.51     2104.80     25.55 o 
 -11   4   4        7.11       23.09     16.79 o 
 -10   4   4      100.69      118.63     14.19 o 
  -9   4   4      137.02      155.18     14.21 o 
  -8   4   4      313.56      279.70     18.25 o 
  -7   4   4      967.57      849.77     15.34 o 
  -6   4   4     2458.81     2543.10     30.79 o 
  -5   4   4     3393.16     3361.89     23.58 o 
  -4   4   4     1580.26     1633.78     27.72 o 
  -3   4   4       14.24       27.13     11.04 o 
  -2   4   4      233.56      249.97      9.44 o 
  -1   4   4      736.33      830.05     15.42 o 
   0   4   4      266.03      230.00     10.71 o 
   1   4   4     1330.03     1502.58     32.86 o 
   2   4   4     4548.08     5216.20     21.35 o 
   3   4   4     1858.94     1838.68     16.92 o 
   4   4   4     1994.61     2011.89     15.15 o 
   5   4   4      288.42      249.25     11.83 o 
   6   4   4       65.68       40.82      6.57 o 
   7   4   4       45.24       50.37      7.02 o 
   8   4   4      153.87      161.80     11.82 o 
   9   4   4       42.52       38.70     32.58 o 
  10   4   4      943.50      992.41     17.05 o 
  11   4   4     1317.88     1468.50     29.67 o 
  12   4   4      909.67      892.40     25.80 o 
  13   4   4      372.83      425.09     31.21 o 
  14   4   4      171.52      192.94     21.67 o 
  15   4   4       13.39       17.95      6.92 o 
  16   4   4       47.68       39.08     10.19 o 
  17   4   4       17.77       14.74      6.88 o 
  18   4   4       43.46       47.91      8.92 o 
 -19   5   4       19.40       19.71      4.84 o 
 -18   5   4       20.03       18.19     10.40 o 
 -17   5   4       11.72        8.17      9.24 o 
 -16   5   4        0.95       -1.84      8.71 o 
 -15   5   4       68.69       53.30     11.38 o 
 -14   5   4       80.62       48.59     13.66 o 
 -13   5   4      294.44      265.42     46.37 o 
 -12   5   4        8.34       32.84     11.58 o 
 -11   5   4       25.88       36.54      9.65 o 
 -10   5   4       64.11       61.44     16.10 o 
  -9   5   4        6.57       21.41     10.64 o 
  -8   5   4       30.89       42.64     10.78 o 
  -7   5   4      244.90      305.86     14.60 o 
  -6   5   4      169.38      170.53     13.78 o 
  -5   5   4      479.60      527.58     17.98 o 
  -4   5   4     1644.29     1832.08     16.53 o 
  -3   5   4       93.52       61.10      8.80 o 
  -2   5   4      220.33      249.64     13.32 o 
  -1   5   4       75.38       62.90      8.59 o 
   0   5   4      454.72      490.67     11.76 o 
   1   5   4      175.83      149.98     11.09 o 
   2   5   4      321.26      332.59     11.09 o 
   3   5   4      558.06      687.68     13.66 o 
   4   5   4      211.49      259.60     13.19 o 
   5   5   4      245.28      287.64      9.54 o 
   6   5   4      338.89      374.92     12.35 o 
   7   5   4        5.73       16.68      4.66 o 
   8   5   4       62.35       63.10     11.89 o 
   9   5   4       77.26       69.82     12.04 o 
  10   5   4        0.90       17.05      7.36 o 
  11   5   4       88.59       59.76     11.31 o 
  12   5   4      235.25      184.66     20.65 o 
  13   5   4       73.80       32.34     11.07 o 
  14   5   4        2.17       -2.41      9.80 o 
  15   5   4       21.26       10.95      7.94 o 
  16   5   4        0.18        0.39      7.12 o 
  17   5   4        8.70        4.77      9.02 o 
 -18   6   4        0.68        2.88      7.29 o 
 -17   6   4       54.63       42.15      9.59 o 
 -16   6   4        0.09      -12.09      8.06 o 
 -15   6   4       51.96       58.41     11.51 o 
 -14   6   4        5.09        0.07     10.40 o 
 -13   6   4       65.73       43.94     13.74 o 
 -12   6   4      416.94      405.04     26.73 o 
 -11   6   4        1.81       13.57     14.92 o 
 -10   6   4       42.03       88.11     15.89 o 
  -9   6   4      287.70      259.89     16.11 o 
  -8   6   4      347.37      368.62     17.88 o 
  -7   6   4      420.51      450.00     16.89 o 
  -6   6   4      164.11      141.89     13.56 o 
  -5   6   4      477.10      542.66     20.69 o 
  -4   6   4      631.91      699.35     15.20 o 
  -3   6   4     1004.95      959.29     12.00 o 
  -2   6   4      221.10      291.88     12.87 o 
  -1   6   4       14.37       14.06      7.98 o 
   0   6   4       16.85       33.87      7.03 o 
   1   6   4      137.22      110.67     12.59 o 
   2   6   4      281.99      285.57     13.60 o 
   3   6   4      835.87      840.82     15.53 o 
   4   6   4      951.26      987.50     13.91 o 
   5   6   4     1480.21     1629.89     28.19 o 
   6   6   4      184.90      176.43     16.12 o 
   7   6   4        1.66        7.25      8.95 o 
   8   6   4        0.08       24.08     15.41 o 
   9   6   4       47.67       31.66      7.13 o 
  10   6   4       34.94       20.86      6.42 o 
  11   6   4        1.63       -5.22      4.56 o 
  12   6   4       23.67       11.46      5.85 o 
  13   6   4       48.25       53.61     10.33 o 
  14   6   4      187.99      182.40     18.56 o 
  15   6   4      106.46       93.40     14.51 o 
  16   6   4       26.71       11.67      5.44 o 
 -17   7   4        1.27        6.87      6.92 o 
 -16   7   4      109.73      120.15     14.50 o 
 -15   7   4       45.64       47.77     10.75 o 
 -14   7   4       31.08       23.08      8.43 o 
 -13   7   4        6.56       14.61      9.70 o 
 -12   7   4        0.04       -9.49      8.33 o 
 -11   7   4      104.71       67.61     11.65 o 
 -10   7   4      624.73      586.34     16.81 o 
  -9   7   4     1570.27     1656.19     19.82 o 
  -8   7   4      115.50      127.22     15.77 o 
  -7   7   4       81.83       67.33     17.06 o 
  -6   7   4       14.66       26.54      9.72 o 
  -5   7   4     1083.18     1128.28     15.62 o 
  -4   7   4     1207.23     1288.96     15.31 o 
  -3   7   4      512.09      478.23     15.63 o 
  -2   7   4      433.80      399.68     28.69 o 
  -1   7   4      961.92      936.15     22.59 o 
   0   7   4      306.40      303.20     15.33 o 
   1   7   4     1133.58     1254.58     25.37 o 
   2   7   4      853.60      882.06     15.83 o 
   3   7   4       38.70       34.51      5.73 o 
   4   7   4       95.76       76.64      7.64 o 
   5   7   4       80.28       89.14     10.93 o 
   6   7   4        3.17       14.31      9.17 o 
   7   7   4      873.50      845.69     25.29 o 
   8   7   4      390.60      387.15     15.89 o 
   9   7   4      111.38       92.41     11.58 o 
  10   7   4       42.12       31.37      6.89 o 
  11   7   4        1.52       -5.33      5.17 o 
  12   7   4      106.54       82.15      8.97 o 
  13   7   4      190.59      194.57      9.45 o 
  14   7   4       58.80       46.53      8.99 o 
  15   7   4       83.57      104.66     11.87 o 
 -16   8   4       61.08       72.13     11.84 o 
 -15   8   4       13.30        8.30      4.41 o 
 -14   8   4       87.07       82.40     15.16 o 
 -13   8   4        8.73        6.76      7.48 o 
 -12   8   4        4.74        1.12      6.13 o 
 -11   8   4       99.12       92.78     12.19 o 
 -10   8   4       95.73       87.10     11.89 o 
  -9   8   4       44.24       29.00     11.28 o 
  -8   8   4        4.40       -0.01      3.18 o 
  -7   8   4        0.03      -22.09     14.73 o 
  -6   8   4       94.92       66.76     15.39 o 
  -5   8   4       19.83        4.56     19.10 o 
  -4   8   4       23.25       26.52     18.84 o 
  -3   8   4       53.05       62.02     13.92 o 
  -2   8   4       18.05       20.06     10.00 o 
  -1   8   4       29.82       39.15      9.66 o 
   0   8   4       92.15       96.64     12.34 o 
   1   8   4       54.23       55.59     11.25 o 
   2   8   4      529.50      568.04     12.95 o 
   3   8   4        0.05       -6.62      4.41 o 
   4   8   4      447.88      388.45     21.26 o 
   5   8   4       24.19       -1.64      8.59 o 
   6   8   4        2.64       -0.74     18.83 o 
   7   8   4        0.25       -5.32      4.79 o 
   8   8   4        0.97        6.95      6.26 o 
   9   8   4       37.27       30.88      6.29 o 
  10   8   4       71.60       47.58      8.76 o 
  11   8   4       24.30       15.23      4.57 o 
  12   8   4        0.09        1.63      6.14 o 
  13   8   4        0.03       -3.00      3.68 o 
  14   8   4        0.48      -10.35      6.90 o 
 -14   9   4       20.55        8.75      5.90 o 
 -13   9   4        2.59        0.40      5.18 o 
 -12   9   4       54.34       49.67     14.59 o 
 -11   9   4      118.39      139.63     16.54 o 
 -10   9   4      138.19      103.45     36.95 o 
  -9   9   4        2.31        1.75     10.38 o 
  -8   9   4        5.03       -1.95      9.91 o 
  -7   9   4      118.08       83.26     14.38 o 
  -6   9   4      671.64      755.11     38.41 o 
  -5   9   4        9.03       -0.76     10.40 o 
  -4   9   4        0.71      -15.59     12.79 o 
  -3   9   4        1.93      -16.09     13.68 o 
  -2   9   4        8.24       -8.77      8.19 o 
  -1   9   4       61.06       37.17      8.33 o 
   0   9   4      236.47      213.46     16.47 o 
   1   9   4       27.62       -2.35      9.75 o 
   2   9   4        8.35        5.61      5.82 o 
   3   9   4        1.72       -9.96      8.29 o 
   4   9   4       18.29       12.92      7.74 o 
   5   9   4        4.68       -5.43      7.72 o 
   6   9   4      332.70      390.07     20.73 o 
   7   9   4      177.99      169.88     13.69 o 
   8   9   4       46.48       45.00     10.44 o 
   9   9   4       14.10       20.65      7.11 o 
  10   9   4       67.75       48.83     10.36 o 
  11   9   4       67.26       65.79     11.74 o 
  12   9   4        0.20        4.59      3.32 o 
 -11  10   4       44.16       46.49     13.50 o 
 -10  10   4       31.49       25.55     18.80 o 
  -9  10   4      107.52      115.38     13.47 o 
  -8  10   4       80.01       86.07     11.97 o 
  -7  10   4       99.97      116.36     14.26 o 
  -6  10   4      256.71      316.96     23.35 o 
  -5  10   4       45.27       43.70     12.66 o 
  -4  10   4       39.12       32.65     10.21 o 
  -3  10   4       24.64       10.63     11.72 o 
  -2  10   4       74.34       75.05     12.35 o 
  -1  10   4       32.65       18.28     10.04 o 
   0  10   4        3.14       12.04     10.49 o 
   1  10   4       18.95       21.95      5.99 o 
   2  10   4       66.68       62.22      9.74 o 
   3  10   4      134.39      102.34     22.02 o 
   4  10   4       58.48       56.27      9.32 o 
   5  10   4       44.61       46.31      9.66 o 
   6  10   4        3.55       10.32      7.93 o 
   7  10   4       36.27       29.05      6.77 o 
   8  10   4        0.41       -1.59      6.03 o 
   9  10   4       71.18       54.43      7.97 o 
  -7  11   4        0.64        5.27     17.24 o 
  -6  11   4       10.84        3.46      8.89 o 
  -5  11   4       13.64       -0.57      8.16 o 
  -4  11   4       25.85       23.83     10.52 o 
  -3  11   4       23.45       10.52     10.56 o 
  -2  11   4        1.61        0.95      9.02 o 
  -1  11   4       61.81       22.13      8.30 o 
   0  11   4       71.21       43.27     11.03 o 
   1  11   4        5.80       -6.83      4.55 o 
   2  11   4        0.58       -3.40      5.30 o 
   3  11   4        3.20        4.51      5.46 o 
   4  11   4        2.38       15.14     20.94 o 
   5  11   4        4.25       -1.62      5.33 o 
   6  11   4        1.13       -1.30      7.23 o 
 -21   1   5        8.35        7.02      5.73 o 
 -20   1   5        6.89        1.60      5.45 o 
 -19   1   5        0.41       13.40      8.28 o 
 -18   1   5       35.01       35.29     12.73 o 
 -17   1   5      363.34      366.57     30.08 o 
 -16   1   5       90.89       71.22     20.35 o 
 -15   1   5       32.87       36.71     15.91 o 
 -14   1   5        0.80       11.04      6.22 o 
 -13   1   5       87.89      100.89     18.64 o 
 -12   1   5       14.21       41.65     11.75 o 
 -11   1   5        2.43        5.33      8.64 o 
 -10   1   5        6.86      -21.20     14.13 o 
  -9   1   5      343.98      312.94     19.14 o 
  -8   1   5     4196.13     4884.11     41.01 o 
  -7   1   5      321.68      568.14     29.62 o 
  -6   1   5     1408.23     1388.82     31.94 o 
  -5   1   5     1867.26     1800.36     22.60 o 
  -4   1   5      301.00      210.98     27.39 o 
  -3   1   5      599.60      515.61     31.27 o 
  -2   1   5      764.43      521.67     44.51 o 
  -1   1   5       69.61       15.61     14.29 o 
   0   1   5     6178.31     6479.87     56.71 o 
   1   1   5        0.57      -23.66     15.77 o 
   2   1   5        0.80      -22.82     15.21 o 
   3   1   5      102.91       69.57     13.81 o 
   4   1   5        7.04       14.42      6.74 o 
   5   1   5       67.03       73.28     12.68 o 
   6   1   5        3.59       -5.89      6.76 o 
   7   1   5       28.28        6.90      5.37 o 
   8   1   5      562.14      656.59     11.35 o 
   9   1   5       16.24       28.66      5.47 o 
  10   1   5       15.37       17.78      4.83 o 
  11   1   5        7.05        8.78     19.96 o 
  12   1   5      139.34      213.69     38.46 o 
  13   1   5       10.97        2.78     12.38 o 
  14   1   5       49.57       45.00     12.50 o 
  15   1   5      160.42      131.18     27.21 o 
  16   1   5      183.97      175.86     22.52 o 
  17   1   5      149.56      164.09     24.71 o 
  18   1   5        7.93        3.07     19.22 o 
  19   1   5        5.33       -3.90     14.09 o 
 -21   2   5       80.41       81.82     11.66 o 
 -20   2   5        7.73       15.76      7.61 o 
 -19   2   5      167.24      207.19     21.07 o 
 -18   2   5        0.49       -5.07      9.50 o 
 -17   2   5       10.92       11.40      7.09 o 
 -16   2   5        0.02      -16.75     11.16 o 
 -15   2   5       38.54       16.66      8.59 o 
 -14   2   5      165.00      125.08     18.47 o 
 -13   2   5      318.63      376.33     17.67 o 
 -12   2   5      203.63      193.88     52.18 o 
 -11   2   5       65.98       68.66     18.64 o 
 -10   2   5        2.38        2.55     10.66 o 
  -9   2   5      225.71      155.41     26.18 o 
  -8   2   5       10.87      -21.65     14.43 o 
  -7   2   5        2.41       15.23      7.71 o 
  -6   2   5      701.74      750.14     20.91 o 
  -5   2   5      777.93      696.76     21.76 o 
  -4   2   5      551.45      543.07     17.07 o 
  -3   2   5      358.59      296.14     30.11 o 
  -2   2   5        1.26      -24.00     16.00 o 
  -1   2   5     1184.21     1146.67     24.46 o 
   0   2   5       66.58        0.27     14.73 o 
   1   2   5      253.63      220.85     18.48 o 
   2   2   5      326.10      286.44     16.57 o 
   3   2   5      179.24      230.67     20.77 o 
   4   2   5      539.14      514.28     20.91 o 
   5   2   5      153.55      130.09     11.60 o 
   6   2   5        8.12       -8.25      6.24 o 
   7   2   5        8.61        2.49      4.06 o 
   8   2   5        2.98       12.27      4.21 o 
   9   2   5       20.79       27.94      5.61 o 
  10   2   5      220.72      248.89     24.84 o 
  11   2   5        1.54        7.17      7.45 o 
  12   2   5        5.45       29.54     10.26 o 
  13   2   5       83.63       44.72     10.23 o 
  14   2   5        0.22      -21.14     15.45 o 
  15   2   5      170.92      189.17     45.63 o 
  16   2   5        2.93        0.21     24.88 o 
  17   2   5       14.78       14.03      7.16 o 
  18   2   5       22.73       16.09      7.92 o 
 -20   3   5        3.44        2.13      4.25 o 
 -19   3   5        0.07        3.76      4.89 o 
 -18   3   5       38.18       38.33      9.63 o 
 -17   3   5        5.90       -4.46      7.47 o 
 -16   3   5       35.35       18.68      8.16 o 
 -15   3   5       14.05       -8.70     12.77 o 
 -14   3   5      202.15      253.46     22.66 o 
 -13   3   5       11.82       15.91     15.44 o 
 -12   3   5       46.56       36.66     16.66 o 
 -11   3   5       27.70       32.44     10.81 o 
 -10   3   5      151.10      204.65     16.41 o 
  -9   3   5        0.08        1.08      9.15 o 
  -8   3   5       71.04       67.93     10.98 o 
  -7   3   5      196.17      152.27     13.85 o 
  -6   3   5      155.16      129.48     12.27 o 
  -5   3   5      493.44      565.31     24.33 o 
  -4   3   5      465.83      521.10     13.96 o 
  -3   3   5      283.31      342.53     13.18 o 
  -2   3   5     1207.27     1434.05     31.44 o 
  -1   3   5      241.14      259.14     15.03 o 
   0   3   5      244.58      333.87     12.36 o 
   1   3   5      209.42      163.15     11.57 o 
   2   3   5       43.28       38.45      9.09 o 
   3   3   5       57.65       56.95      9.48 o 
   4   3   5       22.40       11.75      7.62 o 
   5   3   5      255.89      232.49     11.69 o 
   6   3   5      109.54       69.39     12.04 o 
   7   3   5      151.28      193.99     13.29 o 
   8   3   5       16.86       20.27      8.69 o 
   9   3   5       24.80       21.97     20.53 o 
  10   3   5       46.73       31.97     16.89 o 
  11   3   5       77.15       64.73     14.40 o 
  12   3   5        0.73      -13.80     12.03 o 
  13   3   5       34.25       11.91      8.91 o 
  14   3   5      185.64      208.55     19.31 o 
  15   3   5       36.26       40.30     10.05 o 
  16   3   5       20.46        8.25     13.21 o 
  17   3   5       15.63        8.56      5.92 o 
  18   3   5       12.30        9.08      6.83 o 
 -20   4   5       38.47       41.99      7.93 o 
 -19   4   5       24.51       28.33      7.71 o 
 -18   4   5        2.20        1.33      4.91 o 
 -17   4   5       12.79       16.69      5.98 o 
 -16   4   5        5.73       11.34     23.15 o 
 -15   4   5       44.60       18.96     15.24 o 
 -14   4   5      113.25       82.39     19.50 o 
 -13   4   5        1.57       29.36     14.87 o 
 -12   4   5       58.69       61.89     36.32 o 
 -11   4   5      454.44      462.54     14.59 o 
 -10   4   5       70.32      126.70     14.90 o 
  -9   4   5      462.54      528.63     24.52 o 
  -8   4   5      622.43      684.05     19.88 o 
  -7   4   5      122.95      100.50     12.20 o 
  -6   4   5      312.07      286.13     12.61 o 
  -5   4   5        1.31      -12.78      8.52 o 
  -4   4   5       33.11       10.89      6.17 o 
  -3   4   5      550.93      550.05     12.27 o 
  -2   4   5      831.55      792.80     13.08 o 
  -1   4   5      522.18      488.76     12.04 o 
   0   4   5        3.55        5.07      5.11 o 
   1   4   5     1726.68     1961.76     15.46 o 
   2   4   5        4.48       -4.03      5.03 o 
   3   4   5      125.84       98.44      9.14 o 
   4   4   5       14.24        5.78      5.72 o 
   5   4   5       16.74        6.33      5.14 o 
   6   4   5      212.83      265.73     12.11 o 
   7   4   5      596.25      679.41     14.33 o 
   8   4   5        6.68       14.60     16.60 o 
   9   4   5        0.08       -7.09     19.18 o 
  10   4   5       98.08       89.73     11.92 o 
  11   4   5      385.34      438.21     27.84 o 
  12   4   5      162.19      161.26     20.02 o 
  13   4   5       14.55      -11.44      9.38 o 
  14   4   5       40.86       21.51      8.26 o 
  15   4   5       80.67       60.36     15.09 o 
  16   4   5       62.73       40.18      9.28 o 
  17   4   5       41.81       32.76      7.39 o 
 -19   5   5        4.10        2.99      9.70 o 
 -18   5   5        3.92        6.64      9.08 o 
 -17   5   5       35.11       29.21     10.05 o 
 -16   5   5      240.44      281.26     15.53 o 
 -15   5   5        2.82        0.10     11.23 o 
 -14   5   5      182.30      179.94     19.64 o 
 -13   5   5       50.57       32.73     12.70 o 
 -12   5   5       28.89       53.44     13.11 o 
 -11   5   5      127.85      155.55     14.26 o 
 -10   5   5      159.33      167.18     13.79 o 
  -9   5   5      251.06      224.35     18.12 o 
  -8   5   5      830.01      893.61     24.41 o 
  -7   5   5      106.05      123.26     15.04 o 
  -6   5   5      674.69      811.71     18.71 o 
  -5   5   5      553.94      599.70     13.68 o 
  -4   5   5       66.37       46.71      8.00 o 
  -3   5   5      260.90      278.12     14.31 o 
  -2   5   5        3.76      -11.11      7.41 o 
  -1   5   5       25.58        6.23      4.85 o 
   0   5   5     1699.70     1828.93     17.63 o 
   1   5   5        3.59        3.72      4.46 o 
   2   5   5        2.74        3.95      3.99 o 
   3   5   5      134.16      121.84      9.64 o 
   4   5   5      363.36      377.60     12.13 o 
   5   5   5        0.37       11.76      9.98 o 
   6   5   5        6.95        3.53      8.96 o 
   7   5   5        4.19        2.09      4.55 o 
   8   5   5      143.49      121.63     13.08 o 
   9   5   5      284.51      235.22     39.66 o 
  10   5   5       30.01        0.48     13.40 o 
  11   5   5      210.82      174.47     28.19 o 
  12   5   5       30.66       16.53      7.84 o 
  13   5   5        0.85        9.39      5.13 o 
  14   5   5       49.47       57.54     13.03 o 
  15   5   5        7.22       -7.49      8.19 o 
  16   5   5       50.76       42.29      9.23 o 
  17   5   5        8.09       16.94      7.38 o 
 -18   6   5       35.95       31.63      8.75 o 
 -17   6   5        1.91        6.47      8.65 o 
 -16   6   5        2.15        7.89     10.03 o 
 -15   6   5       57.70       56.36     20.53 o 
 -14   6   5       63.45       40.33     10.07 o 
 -13   6   5      318.87      349.31     24.35 o 
 -12   6   5       21.37       -5.76     12.04 o 
 -11   6   5      188.83      182.59     20.48 o 
 -10   6   5      282.34      327.04     29.73 o 
  -9   6   5       65.47       77.40     20.40 o 
  -8   6   5        0.01        8.51     10.59 o 
  -7   6   5       23.10       16.36      8.07 o 
  -6   6   5        2.29       11.18      8.15 o 
  -5   6   5       41.26       57.09     11.65 o 
  -4   6   5        9.21       28.66      7.76 o 
  -3   6   5      247.71      276.22     13.91 o 
  -2   6   5       31.39       49.40      7.92 o 
  -1   6   5        6.48       34.34      7.83 o 
   0   6   5        0.36       23.33      8.28 o 
   1   6   5       32.87       36.19      6.89 o 
   2   6   5       29.22       40.28      7.33 o 
   3   6   5      907.60     1023.69     22.07 o 
   4   6   5       49.42       29.58      6.24 o 
   5   6   5       39.16       39.90      8.66 o 
   6   6   5      270.86      277.78     17.01 o 
   7   6   5        0.63       26.55      7.77 o 
   8   6   5       92.14       94.61     14.11 o 
   9   6   5        4.27      -11.89      7.93 o 
  10   6   5       35.67       26.86      7.40 o 
  11   6   5        2.10       -4.89      6.02 o 
  12   6   5       51.89       54.34      7.58 o 
  13   6   5       36.85       47.01     11.96 o 
  14   6   5        0.75        0.03      8.75 o 
  15   6   5        4.15       -0.06      6.73 o 
  16   6   5        0.58       -0.99      7.94 o 
 -17   7   5        0.11       -7.93      7.80 o 
 -16   7   5       23.59       17.29      9.31 o 
 -15   7   5        0.02        5.01      8.40 o 
 -14   7   5       58.14       61.22     11.88 o 
 -13   7   5       50.93       38.50      9.85 o 
 -12   7   5       57.36       52.85     14.15 o 
 -11   7   5       59.05       13.81     11.66 o 
 -10   7   5       52.15       40.00     11.52 o 
  -9   7   5      602.83      641.24     32.97 o 
  -8   7   5      228.05      204.20     16.51 o 
  -7   7   5       69.06       73.17     11.77 o 
  -6   7   5      140.58      202.36     18.80 o 
  -5   7   5       35.06       51.93     20.03 o 
  -4   7   5       74.67       84.47     12.70 o 
  -3   7   5      895.83      987.58     30.60 o 
  -2   7   5       35.50       37.13      9.40 o 
  -1   7   5        3.66        9.68      6.88 o 
   0   7   5       19.68       21.49     10.73 o 
   1   7   5      809.44      914.39     25.54 o 
   2   7   5       78.22       99.93     14.73 o 
   3   7   5      115.95      126.40     15.19 o 
   4   7   5       44.20       38.12      7.85 o 
   5   7   5       18.85       24.57     15.95 o 
   6   7   5       58.51       27.56     16.89 o 
   7   7   5      510.14      568.97     15.78 o 
   8   7   5      307.45      281.71     18.95 o 
   9   7   5       42.92       25.41      5.50 o 
  10   7   5       32.47       21.33      4.95 o 
  11   7   5       41.92       28.12      6.96 o 
  12   7   5        4.65        8.17      3.26 o 
  13   7   5       29.13       16.48      5.48 o 
  14   7   5       18.02        2.60      6.08 o 
 -15   8   5        1.50        0.12      7.48 o 
 -14   8   5       16.18        7.43      5.26 o 
 -13   8   5       20.01        7.42      9.40 o 
 -12   8   5       48.21       52.44     11.85 o 
 -11   8   5       27.76       26.52      7.59 o 
 -10   8   5       97.39      106.23     15.60 o 
  -9   8   5       47.87       25.79      5.92 o 
  -8   8   5       61.81       23.79      8.15 o 
  -7   8   5      152.38      120.17     18.10 o 
  -6   8   5      207.00      186.11     20.19 o 
  -5   8   5      257.16      239.42     12.80 o 
  -4   8   5       32.74       25.27      8.80 o 
  -3   8   5       32.66       23.82     12.95 o 
  -2   8   5      262.41      210.71     19.05 o 
  -1   8   5        0.06       -9.33      9.35 o 
   0   8   5       10.76       -7.90     13.97 o 
   1   8   5       97.67       62.28     11.47 o 
   2   8   5        9.55      -16.07     10.71 o 
   3   8   5       99.62       85.39     14.40 o 
   4   8   5      316.06      282.92     11.59 o 
   5   8   5      276.52      246.80     13.45 o 
   6   8   5      429.00      470.24     22.68 o 
   7   8   5       80.00       42.51      5.62 o 
   8   8   5        6.74        6.95      4.01 o 
   9   8   5        1.41        5.17      5.48 o 
  10   8   5       43.62       29.93      8.78 o 
  11   8   5       83.75       58.62      8.87 o 
  12   8   5       38.61       40.43      7.02 o 
  13   8   5        7.82        5.05      6.84 o 
 -13   9   5        1.19        0.12      5.24 o 
 -12   9   5        3.03        2.89      1.86 o 
 -11   9   5        8.83        7.06      5.70 o 
 -10   9   5       15.17       16.71      6.24 o 
  -9   9   5        2.25       12.00     10.35 o 
  -8   9   5      333.73      378.69     19.67 o 
  -7   9   5      266.45      303.96     16.64 o 
  -6   9   5       14.97       15.95      9.11 o 
  -5   9   5       15.66       -0.41      8.89 o 
  -4   9   5      206.74      239.84     25.50 o 
  -3   9   5      277.33      228.46     24.15 o 
  -2   9   5      150.32      153.88     12.91 o 
  -1   9   5       76.06       61.81      9.58 o 
   0   9   5       32.05       39.26      9.67 o 
   1   9   5       21.41       12.62      4.88 o 
   2   9   5       21.39       12.03      8.07 o 
   3   9   5       52.28       25.88      7.50 o 
   4   9   5       33.12       32.78     25.57 o 
   5   9   5        0.77       15.66      8.39 o 
   6   9   5       77.99       90.32     11.32 o 
   7   9   5        4.53        3.70      5.45 o 
   8   9   5       34.77       23.79      5.36 o 
   9   9   5      137.82      132.04     13.17 o 
  10   9   5       47.05       41.52      7.33 o 
  11   9   5        5.37        0.15      2.95 o 
 -11  10   5        4.20       -2.76     14.60 o 
 -10  10   5       69.92       68.25     12.85 o 
  -9  10   5       15.50        6.53     11.68 o 
  -8  10   5        4.54        5.67      6.65 o 
  -7  10   5        7.01       -3.24     10.82 o 
  -6  10   5       68.33       76.44     12.26 o 
  -5  10   5       32.02       30.16     11.62 o 
  -4  10   5       47.06       30.27      8.57 o 
  -3  10   5      124.08      134.96     14.30 o 
  -2  10   5       37.32       42.14     15.00 o 
  -1  10   5        2.28        0.93      5.85 o 
   0  10   5        1.83        2.43      5.49 o 
   1  10   5      109.54      120.30     13.40 o 
   2  10   5       27.50       11.33      8.74 o 
   3  10   5        1.32       -6.68      6.92 o 
   4  10   5       28.08       18.76     11.17 o 
   5  10   5        0.39        0.32      5.55 o 
   6  10   5       22.96       31.65      8.21 o 
   7  10   5       17.08       13.28      7.70 o 
   8  10   5        4.94        8.51      5.14 o 
  -6  11   5       24.76       32.00     12.93 o 
  -5  11   5      143.63      163.44     13.89 o 
  -4  11   5        0.23        8.13      8.89 o 
  -3  11   5        8.49        0.06      8.50 o 
  -2  11   5        1.21        1.12      8.59 o 
  -1  11   5        0.05      -14.72     10.85 o 
   0  11   5       62.27       40.03      7.56 o 
   1  11   5      271.19      321.88     18.43 o 
   2  11   5      147.47      160.95     16.98 o 
   3  11   5       54.21       45.14      8.94 o 
   4  11   5        1.55       -5.70      6.70 o 
 -21   0   6        3.64        1.88     12.10 o 
 -20   0   6        3.66       -3.69     10.99 o 
 -19   0   6        1.57       -6.26     12.46 o 
 -18   0   6        2.75       16.65      8.97 o 
 -17   0   6       60.71       29.56     15.69 o 
 -16   0   6       35.62        7.44     29.30 o 
 -15   0   6       30.29       23.36     14.78 o 
 -14   0   6      164.21      242.33     33.01 o 
 -13   0   6      113.70       63.95     57.09 o 
 -12   0   6     1923.28     2365.85     80.11 o 
 -11   0   6     1660.14     1577.48     47.74 o 
 -10   0   6       30.16       34.00     14.83 o 
  -9   0   6      576.04      526.86     21.04 o 
  -8   0   6       31.00       38.61     29.89 o 
  -7   0   6      258.65      265.39     39.47 o 
  -6   0   6      264.34      223.48     33.99 o 
  -5   0   6      265.54      261.12     58.84 o 
  -4   0   6       21.66       46.55     12.89 o 
  -3   0   6      117.51       77.90     24.18 o 
  -2   0   6       34.61      -14.21     24.40 o 
  -1   0   6      357.43      355.00     81.30 o 
   0   0   6      249.57      155.27     35.24 o 
   1   0   6        3.10      -13.38     18.37 o 
   2   0   6      370.36      303.20     50.99 o 
   3   0   6      462.10      496.75     23.74 o 
   4   0   6     2132.53     2226.89     53.00 o 
   5   0   6      405.02      368.26     21.76 o 
   6   0   6      520.81      479.76     20.24 o 
   7   0   6      545.43      566.18     17.85 o 
   8   0   6      295.23      375.25     17.18 o 
   9   0   6       40.52       37.83     11.00 o 
  10   0   6       42.87       50.54     17.96 o 
  11   0   6        0.04       16.08     11.17 o 
  12   0   6      241.86      246.53     37.71 o 
  13   0   6       46.01       13.27     14.58 o 
  14   0   6      236.77      283.39     72.09 o 
  15   0   6        8.05       12.97     14.62 o 
  16   0   6      197.76      215.50     41.64 o 
  17   0   6       11.17       -9.37     19.30 o 
  18   0   6        7.49      -11.02     20.56 o 
 -21   1   6       12.75        7.95      4.65 o 
 -20   1   6       26.52       24.40      8.61 o 
 -19   1   6       23.36       16.33      7.51 o 
 -18   1   6        5.84        7.83      6.52 o 
 -17   1   6       14.15       -2.14      8.19 o 
 -16   1   6      344.03      283.87     23.70 o 
 -15   1   6      293.85      242.45     21.14 o 
 -14   1   6      140.65      165.14     18.88 o 
 -13   1   6       52.77       30.29      8.57 o 
 -12   1   6       94.06       60.86     15.27 o 
 -11   1   6      112.77      124.03     17.98 o 
 -10   1   6       52.08       49.66     13.15 o 
  -9   1   6     1114.94     1124.13     26.24 o 
  -8   1   6      207.34      141.24     18.12 o 
  -7   1   6     1089.78     1164.83     28.04 o 
  -6   1   6       27.91       43.99     15.35 o 
  -5   1   6      277.01      312.23     27.50 o 
  -4   1   6      200.63      227.60     17.00 o 
  -3   1   6      457.09      461.16     26.84 o 
  -2   1   6        4.43        0.30     26.11 o 
  -1   1   6     2248.17     2618.51     36.08 o 
   0   1   6      633.80      547.42     16.52 o 
   1   1   6     4306.94     4770.58     25.28 o 
   2   1   6     2314.01     2276.77     23.85 o 
   3   1   6       16.11       32.67      8.72 o 
   4   1   6      118.01       84.66     12.26 o 
   5   1   6      372.72      338.53     15.68 o 
   6   1   6      818.54      889.49     21.16 o 
   7   1   6     1570.98     1755.04     23.93 o 
   8   1   6      124.37      163.17     10.24 o 
   9   1   6      414.68      510.53     23.51 o 
  10   1   6       50.34       51.12      7.94 o 
  11   1   6      238.35      229.38     22.54 o 
  12   1   6       13.47      -19.51     17.92 o 
  13   1   6      158.38      126.09     33.86 o 
  14   1   6        4.08       -4.95      9.97 o 
  15   1   6       34.76       24.92     15.49 o 
  16   1   6       43.84       25.87     10.06 o 
  17   1   6       39.32        7.02     20.69 o 
  18   1   6       78.90       53.27     22.56 o 
 -20   2   6        6.47       -2.81      6.70 o 
 -19   2   6      235.66      262.94     14.25 o 
 -18   2   6      154.63      159.56     15.61 o 
 -17   2   6       56.49       41.31      8.90 o 
 -16   2   6       18.55       10.31     11.74 o 
 -15   2   6      191.28      157.90     20.51 o 
 -14   2   6       70.39       83.97     17.09 o 
 -13   2   6      230.78      249.61     23.05 o 
 -12   2   6        0.25       16.81     12.45 o 
 -11   2   6       66.82       77.15     17.70 o 
 -10   2   6        6.48        5.74     17.01 o 
  -9   2   6      485.71      502.96     16.03 o 
  -8   2   6        2.23       -2.15     15.62 o 
  -7   2   6      252.48      186.87     19.68 o 
  -6   2   6     1505.52     1629.15     20.02 o 
  -5   2   6     2286.01     2408.43     20.10 o 
  -4   2   6     2946.20     3120.66     33.22 o 
  -3   2   6      879.98      982.29     25.13 o 
  -2   2   6     2040.17     2179.75     22.05 o 
  -1   2   6      476.47      523.66     14.19 o 
   0   2   6      186.49      181.97     11.39 o 
   1   2   6      713.64      797.17     17.87 o 
   2   2   6     1751.38     1786.02     18.38 o 
   3   2   6      170.75      124.05     15.52 o 
   4   2   6     1003.16      996.05     18.90 o 
   5   2   6      173.58      142.54     12.38 o 
   6   2   6       74.22       79.02     11.23 o 
   7   2   6      176.49      207.20     17.06 o 
   8   2   6       83.99       70.32      9.20 o 
   9   2   6       46.25       36.25     24.63 o 
  10   2   6       31.93       39.17      6.06 o 
  11   2   6       19.30       28.52     12.57 o 
  12   2   6      195.72      170.33     31.67 o 
  13   2   6      124.69       86.63     21.06 o 
  14   2   6        8.58        0.04     12.36 o 
  15   2   6        3.28      -18.62     13.32 o 
  16   2   6       45.31       27.09     11.43 o 
  17   2   6       16.50       10.17     11.12 o 
  18   2   6        0.75        5.86      9.23 o 
 -20   3   6       26.47       43.23      9.50 o 
 -19   3   6       12.49       10.13      6.58 o 
 -18   3   6       15.33       14.20      6.11 o 
 -17   3   6        0.28       -5.56      5.28 o 
 -16   3   6      151.70      160.22     17.04 o 
 -15   3   6      470.57      454.45     18.79 o 
 -14   3   6      138.41       71.27     14.08 o 
 -13   3   6        0.30       12.23     10.36 o 
 -12   3   6        1.12       -3.96     12.33 o 
 -11   3   6        5.85        5.97     10.27 o 
 -10   3   6      680.81      700.81     32.63 o 
  -9   3   6       94.02       97.09     14.69 o 
  -8   3   6     1054.71     1042.86     23.13 o 
  -7   3   6     2386.87     2421.63     37.74 o 
  -6   3   6        0.63        4.69      8.71 o 
  -5   3   6       11.80       -3.08     11.05 o 
  -4   3   6       10.88      -14.16      9.62 o 
  -3   3   6     1033.09     1122.67     16.41 o 
  -2   3   6     1071.18     1109.43     19.25 o 
  -1   3   6      114.35       81.08     11.64 o 
   0   3   6       73.06       46.97      8.02 o 
   1   3   6     6626.88     7581.20     44.13 o 
   2   3   6      153.72       77.42     11.84 o 
   3   3   6       45.95       24.74      7.29 o 
   4   3   6      263.15      253.36     10.46 o 
   5   3   6      665.44      676.60     16.92 o 
   6   3   6      445.32      472.00     14.25 o 
   7   3   6      110.65      110.97     10.69 o 
   8   3   6      303.90      316.84     25.05 o 
   9   3   6      181.43      143.61     22.31 o 
  10   3   6      316.77      349.36      9.45 o 
  11   3   6        0.42      -16.43     12.40 o 
  12   3   6        1.87      -18.01     12.00 o 
  13   3   6        1.08        2.42      5.63 o 
  14   3   6       49.48       37.24      9.59 o 
  15   3   6       29.64        8.37     23.34 o 
  16   3   6       19.44       -1.84     10.38 o 
  17   3   6       96.51       92.73     19.99 o 
 -19   4   6        0.78        3.48      2.95 o 
 -18   4   6       34.93       21.04      6.59 o 
 -17   4   6        0.70       -1.52     11.43 o 
 -16   4   6        8.48        3.61      8.99 o 
 -15   4   6        3.94        0.56      8.95 o 
 -14   4   6        3.46      -17.66     11.77 o 
 -13   4   6       63.46       35.99     16.41 o 
 -12   4   6      183.57      176.34     15.53 o 
 -11   4   6        1.80        6.20     11.00 o 
 -10   4   6      304.26      279.48     20.32 o 
  -9   4   6      561.27      610.32     22.37 o 
  -8   4   6        1.00       17.89      8.66 o 
  -7   4   6       57.89       55.54     10.04 o 
  -6   4   6      313.33      335.55     13.72 o 
  -5   4   6      687.70      658.92     18.82 o 
  -4   4   6     1329.24     1320.11     16.72 o 
  -3   4   6     1148.16     1200.38     16.62 o 
  -2   4   6     1590.74     1601.80     16.38 o 
  -1   4   6       48.79       22.92      6.82 o 
   0   4   6      617.19      597.61     11.47 o 
   1   4   6       24.66        2.56      6.42 o 
   2   4   6       55.40       54.90      7.08 o 
   3   4   6        1.96       17.54      9.13 o 
   4   4   6     1378.73     1418.54     21.52 o 
   5   4   6      424.37      522.69     14.05 o 
   6   4   6      298.39      361.38     14.20 o 
   7   4   6       61.16       49.05     14.64 o 
   8   4   6       50.79       31.50     19.71 o 
   9   4   6       16.58       33.92     10.56 o 
  10   4   6       27.27        4.16      5.31 o 
  11   4   6       18.51       -1.91     11.91 o 
  12   4   6        0.08       -7.08     12.08 o 
  13   4   6       36.61       24.29      9.85 o 
  14   4   6       88.54       70.56     12.74 o 
  15   4   6        9.64       -3.07      9.74 o 
  16   4   6       33.13       21.23      7.46 o 
  17   4   6        7.37        3.44      6.39 o 
 -19   5   6      165.59      196.90     14.66 o 
 -18   5   6      199.83      203.78     19.23 o 
 -17   5   6      234.30      231.24     13.97 o 
 -16   5   6      200.48      160.95     13.97 o 
 -15   5   6      215.08      224.04     18.00 o 
 -14   5   6      123.78      108.29     30.76 o 
 -13   5   6       40.60       15.95     11.38 o 
 -12   5   6       37.64      -14.60     31.09 o 
 -11   5   6        1.53       39.04     10.04 o 
 -10   5   6        2.88       37.55     16.82 o 
  -9   5   6       34.97       32.84      9.15 o 
  -8   5   6      677.42      680.38     24.38 o 
  -7   5   6       86.36      107.58     13.90 o 
  -6   5   6      417.05      445.14     15.88 o 
  -5   5   6      921.31     1017.02     25.10 o 
  -4   5   6      496.64      560.43     13.71 o 
  -3   5   6       14.59       25.81     11.18 o 
  -2   5   6     1014.29     1131.43     14.76 o 
  -1   5   6      794.99      928.42     14.50 o 
   0   5   6      744.35      805.76     16.45 o 
   1   5   6      229.10      271.23     13.09 o 
   2   5   6      310.40      327.76     13.88 o 
   3   5   6       80.44       88.07      8.69 o 
   4   5   6       75.07       83.44      9.01 o 
   5   5   6      301.56      323.25     17.57 o 
   6   5   6      227.54      214.18     16.43 o 
   7   5   6       23.03       37.68     13.13 o 
   8   5   6      465.48      489.00     23.16 o 
   9   5   6      515.98      473.55     14.93 o 
  10   5   6      197.94      136.63     17.17 o 
  11   5   6      161.34      182.63     10.66 o 
  12   5   6      177.97      186.60     16.51 o 
  13   5   6       34.26       23.27      9.69 o 
  14   5   6        2.99        7.48      7.42 o 
  15   5   6       20.68        2.33      9.15 o 
  16   5   6       35.28       28.05      8.87 o 
 -18   6   6       98.82      117.33     13.40 o 
 -17   6   6        0.10       -4.07      9.06 o 
 -16   6   6       78.92       75.55     14.18 o 
 -15   6   6      115.23      134.24     17.79 o 
 -14   6   6      484.74      545.98     20.15 o 
 -13   6   6      487.54      511.50     16.58 o 
 -12   6   6      480.78      474.52     24.96 o 
 -11   6   6      287.23      176.86     28.78 o 
 -10   6   6      457.92      441.73     41.99 o 
  -9   6   6      170.69      181.69     20.03 o 
  -8   6   6      383.30      438.91     46.19 o 
  -7   6   6       83.90       60.76     11.17 o 
  -6   6   6      274.61      303.25     16.64 o 
  -5   6   6      797.64      799.55     18.29 o 
  -4   6   6      605.58      577.49     19.95 o 
  -3   6   6      259.39      265.67     20.29 o 
  -2   6   6       42.88       37.87      7.78 o 
  -1   6   6      181.10      157.04     13.75 o 
   0   6   6       40.72       61.18      8.88 o 
   1   6   6      548.12      638.91     16.70 o 
   2   6   6      252.55      286.46     19.12 o 
   3   6   6      340.78      404.73     16.30 o 
   4   6   6      734.90      929.57     17.24 o 
   5   6   6      444.27      465.83     20.68 o 
   6   6   6      140.87      143.77     22.70 o 
   7   6   6      676.67      757.99     17.07 o 
   8   6   6      139.75       96.53     13.49 o 
   9   6   6        5.15        0.73     10.07 o 
  10   6   6        0.27        2.21      5.09 o 
  11   6   6      112.74      118.61     10.74 o 
  12   6   6      213.29      220.80      9.34 o 
  13   6   6      235.07      277.29     25.01 o 
  14   6   6       37.73       43.45      9.78 o 
  15   6   6        2.16        5.66      8.74 o 
 -16   7   6      252.15      267.90     23.24 o 
 -15   7   6       99.67      101.92     13.08 o 
 -14   7   6        6.93       12.86     10.65 o 
 -13   7   6       31.53       35.62     15.72 o 
 -12   7   6        1.96        2.99      9.74 o 
 -11   7   6       36.04       42.76     11.26 o 
 -10   7   6      169.30      167.77     13.23 o 
  -9   7   6       72.39       59.09     14.23 o 
  -8   7   6       44.28       19.74     13.02 o 
  -7   7   6      682.66      682.68     24.79 o 
  -6   7   6      615.05      685.56     19.15 o 
  -5   7   6      299.20      278.25     26.50 o 
  -4   7   6      625.56      697.18     20.95 o 
  -3   7   6        2.44       28.31      7.61 o 
  -2   7   6      662.13      773.05     25.53 o 
  -1   7   6      870.96      987.90     20.79 o 
   0   7   6      190.81      253.99     15.58 o 
   1   7   6     1018.80     1189.04     20.80 o 
   2   7   6        9.78       21.54      9.15 o 
   3   7   6       21.87       17.71      7.72 o 
   4   7   6       14.31        9.94      9.95 o 
   5   7   6       78.39       52.15      9.33 o 
   6   7   6        0.64      -12.53      8.55 o 
   7   7   6      488.08      429.89     37.06 o 
   8   7   6      245.58      250.11     18.62 o 
   9   7   6      132.23      143.41     12.25 o 
  10   7   6      390.83      449.47     21.44 o 
  11   7   6      198.93      234.08     12.73 o 
  12   7   6      142.75      133.22     14.72 o 
  13   7   6       78.26       60.56      6.25 o 
  14   7   6        0.67       12.88     11.35 o 
 -15   8   6       10.45        5.01      6.79 o 
 -14   8   6       27.79       21.28     15.98 o 
 -13   8   6       25.05       20.58     12.76 o 
 -12   8   6        3.02      -12.11      8.07 o 
 -11   8   6       23.49       23.44     11.18 o 
 -10   8   6       15.80       25.09     10.88 o 
  -9   8   6       12.88        7.65      6.46 o 
  -8   8   6        0.27       -4.15      5.53 o 
  -7   8   6      175.80      135.64     15.65 o 
  -6   8   6       67.89       57.92     10.72 o 
  -5   8   6      197.84      182.06     15.54 o 
  -4   8   6       77.65       31.88     10.66 o 
  -3   8   6      267.77      187.14     16.18 o 
  -2   8   6      249.24      182.53     13.42 o 
  -1   8   6      328.11      313.27     16.67 o 
   0   8   6       66.57       31.84      9.73 o 
   1   8   6       77.04       82.31     11.14 o 
   2   8   6      129.23      105.59     11.91 o 
   3   8   6      210.72      189.99     18.75 o 
   4   8   6       33.15       28.13     21.79 o 
   5   8   6       21.77       10.87      6.23 o 
   6   8   6       31.46       31.67      7.08 o 
   7   8   6       85.92       81.83      9.32 o 
   8   8   6       32.45       32.42      7.40 o 
   9   8   6       52.03       49.78      7.97 o 
  10   8   6        0.14       -0.43      6.73 o 
  11   8   6        1.71        2.57      4.28 o 
  12   8   6       20.97       16.93      6.53 o 
 -13   9   6       18.14       11.81      5.12 o 
 -12   9   6        5.40        4.21      7.74 o 
 -11   9   6      188.80      185.30     22.25 o 
 -10   9   6      183.62      158.70     14.29 o 
  -9   9   6      328.19      345.87      9.93 o 
  -8   9   6      824.68      920.41     23.63 o 
  -7   9   6      202.58      181.88     15.41 o 
  -6   9   6       27.55       19.19      8.44 o 
  -5   9   6       32.49       33.53     10.86 o 
  -4   9   6       47.08       64.48     10.99 o 
  -3   9   6       58.75       65.66     16.92 o 
  -2   9   6      533.87      642.57     18.59 o 
  -1   9   6      125.60      105.64     10.56 o 
   0   9   6      176.08      193.97     16.04 o 
   1   9   6      471.28      557.59     21.52 o 
   2   9   6     1220.02     1412.10     26.81 o 
   3   9   6      233.03      237.75     17.28 o 
   4   9   6       46.43       45.15      8.50 o 
   5   9   6       25.17       26.93      8.53 o 
   6   9   6        9.53        2.72      4.83 o 
   7   9   6       10.93        9.17      5.95 o 
   8   9   6      143.96      174.82     10.25 o 
   9   9   6       58.50       39.84      7.72 o 
  10   9   6        7.87        4.01      4.21 o 
 -10  10   6       14.45       14.90     14.85 o 
  -9  10   6        2.01       -4.50     12.55 o 
  -8  10   6       51.40       64.44     12.37 o 
  -7  10   6        1.10      -15.44     10.60 o 
  -6  10   6      148.60      118.31     15.06 o 
  -5  10   6      530.34      613.33     27.01 o 
  -4  10   6      597.87      682.17     32.44 o 
  -3  10   6      775.73      935.04     16.49 o 
  -2  10   6      637.68      750.55     17.11 o 
  -1  10   6      425.44      479.80     15.56 o 
   0  10   6        6.68        4.83     10.81 o 
   1  10   6      143.44      126.45     10.69 o 
   2  10   6       79.75       84.84      9.29 o 
   3  10   6       57.02       63.47      9.69 o 
   4  10   6      120.51      110.41     13.87 o 
   5  10   6      144.00      159.54     13.75 o 
   6  10   6      143.89      166.91     16.10 o 
   7  10   6       62.50       51.70      9.44 o 
  -5  11   6        1.30        1.11     12.82 o 
  -4  11   6        1.96      -12.85      9.18 o 
  -3  11   6        8.32       14.92     10.33 o 
  -2  11   6        4.47      -11.41     12.11 o 
  -1  11   6        1.71        1.86      3.20 o 
   0  11   6      108.78       72.39     10.74 o 
   1  11   6       32.93       13.47      7.06 o 
   2  11   6        4.25       11.92      6.44 o 
 -20   1   7        0.38       -1.66      6.95 o 
 -19   1   7        0.00       -1.72      7.18 o 
 -18   1   7       14.01       11.68      9.37 o 
 -17   1   7       19.08       38.33      9.83 o 
 -16   1   7       18.48       -6.90      9.87 o 
 -15   1   7      289.41      247.69     22.37 o 
 -14   1   7      511.86      532.89     19.11 o 
 -13   1   7       49.83       54.25     14.39 o 
 -12   1   7      215.59      227.67     28.89 o 
 -11   1   7      151.94      211.88     26.59 o 
 -10   1   7       27.70       42.33     12.42 o 
  -9   1   7       61.82       52.61     13.56 o 
  -8   1   7      525.54      448.86     17.93 o 
  -7   1   7      531.57      511.02     21.68 o 
  -6   1   7     1233.46     1266.07     26.59 o 
  -5   1   7      322.42      264.54     12.88 o 
  -4   1   7       18.77       30.03     16.66 o 
  -3   1   7      127.48      105.73     14.99 o 
  -2   1   7      465.34      490.47     18.25 o 
  -1   1   7      472.24      619.08     23.44 o 
   0   1   7      543.68      604.09     17.68 o 
   1   1   7       36.92       54.57     12.28 o 
   2   1   7     3246.16     3613.10     26.62 o 
   3   1   7      795.29      793.86     18.52 o 
   4   1   7      222.75      194.46     16.33 o 
   5   1   7        2.11        8.73      7.08 o 
   6   1   7      150.35      167.97     13.01 o 
   7   1   7      437.11      430.83     15.60 o 
   8   1   7      719.01      780.50     24.57 o 
   9   1   7      421.99      442.35     16.32 o 
  10   1   7      174.69      210.72     29.21 o 
  11   1   7      158.13      132.29     17.65 o 
  12   1   7      126.38      103.54     13.97 o 
  13   1   7        3.92      -15.93     16.07 o 
  14   1   7       22.63       14.76      9.22 o 
  15   1   7       35.75       28.86     10.55 o 
  16   1   7        2.26        3.22     10.82 o 
  17   1   7       14.63       -3.08      9.48 o 
 -20   2   7       24.63       12.47      6.50 o 
 -19   2   7       85.57       67.46     11.25 o 
 -18   2   7       68.82       66.70      9.77 o 
 -17   2   7        3.01       14.06      4.65 o 
 -16   2   7       69.76       31.17      8.82 o 
 -15   2   7       14.06      -15.22     10.15 o 
 -14   2   7        0.06       -5.92     15.03 o 
 -13   2   7      138.56      150.36     20.28 o 
 -12   2   7       17.36       33.10     13.21 o 
 -11   2   7      401.86      465.79     25.46 o 
 -10   2   7      191.09      244.84     25.20 o 
  -9   2   7      452.16      504.57     19.81 o 
  -8   2   7      217.31      221.72     19.62 o 
  -7   2   7      131.31       92.88     22.78 o 
  -6   2   7       73.06       40.06     11.06 o 
  -5   2   7      217.93      181.32     14.35 o 
  -4   2   7      751.90      721.02     15.79 o 
  -3   2   7      554.84      520.85     21.32 o 
  -2   2   7     1330.52     1378.32     20.86 o 
  -1   2   7     1212.12     1274.30     19.57 o 
   0   2   7       46.28       34.55      9.32 o 
   1   2   7       81.87       46.93     10.20 o 
   2   2   7       13.87       -1.32      8.49 o 
   3   2   7       29.60        8.12      6.13 o 
   4   2   7        0.51       -1.15      6.52 o 
   5   2   7     1961.39     2213.27     22.70 o 
   6   2   7        1.83       27.59      9.10 o 
   7   2   7      150.63      156.53     22.12 o 
   8   2   7      880.72      932.68     14.18 o 
   9   2   7      302.60      355.47     17.10 o 
  10   2   7       11.56       18.90      9.57 o 
  11   2   7        1.11       -7.19      4.79 o 
  12   2   7      121.84      123.72     21.52 o 
  13   2   7      124.51      162.54     23.60 o 
  14   2   7       82.10       80.26     17.37 o 
  15   2   7      117.35      113.90     32.90 o 
  16   2   7        8.80        9.59     20.15 o 
  17   2   7       43.33       45.26     16.33 o 
 -20   3   7       27.37       31.40      8.92 o 
 -19   3   7        1.83        4.01      5.28 o 
 -18   3   7        0.70       -2.37      4.97 o 
 -17   3   7       22.31       19.65      8.63 o 
 -16   3   7        0.93       -2.62      9.83 o 
 -15   3   7       79.20       45.32     10.71 o 
 -14   3   7       34.02       -2.04     13.18 o 
 -13   3   7       27.88       12.30     11.50 o 
 -12   3   7      109.70      171.14     18.95 o 
 -11   3   7       12.81        5.69      8.44 o 
 -10   3   7       14.63        7.45     11.88 o 
  -9   3   7       47.14       41.73     14.67 o 
  -8   3   7      408.26      472.93     21.24 o 
  -7   3   7       10.90       11.31      7.87 o 
  -6   3   7      373.26      419.47     13.94 o 
  -5   3   7       95.69       79.02     10.71 o 
  -4   3   7       12.96        0.77      7.58 o 
  -3   3   7      900.30      956.53     21.40 o 
  -2   3   7       59.29       19.56     15.27 o 
  -1   3   7      439.80      446.75     15.06 o 
   0   3   7       53.54       42.35     10.28 o 
   1   3   7       18.19        7.29      7.74 o 
   2   3   7       54.35       65.80      9.32 o 
   3   3   7      155.33      179.04     14.30 o 
   4   3   7      121.49      132.07     11.77 o 
   5   3   7      182.05      196.97     16.00 o 
   6   3   7      351.57      316.07     26.58 o 
   7   3   7        1.26        5.08     15.01 o 
   8   3   7      975.85     1041.10     22.72 o 
   9   3   7      341.00      385.12     16.09 o 
  10   3   7      201.29      151.34     12.42 o 
  11   3   7        4.40       -2.51      8.36 o 
  12   3   7       14.50       23.98     10.28 o 
  13   3   7        9.34       10.41      6.41 o 
  14   3   7        3.31       -4.30     13.82 o 
  15   3   7       15.36        8.43     11.97 o 
  16   3   7        0.85        0.34     15.16 o 
 -19   4   7        1.01        1.66      7.22 o 
 -18   4   7        0.34       15.31      9.94 o 
 -17   4   7       86.49       91.84     13.26 o 
 -16   4   7       30.33       22.15      9.83 o 
 -15   4   7      151.43      112.94     17.43 o 
 -14   4   7       18.01        9.90     11.19 o 
 -13   4   7       53.21       15.85     11.82 o 
 -12   4   7      216.05      201.59     27.23 o 
 -11   4   7      349.75      384.87     44.31 o 
 -10   4   7        7.64      -15.70     12.01 o 
  -9   4   7        0.07      -17.26     12.67 o 
  -8   4   7       93.08       98.06     14.19 o 
  -7   4   7       55.32       56.24     15.91 o 
  -6   4   7        1.71       29.39      8.66 o 
  -5   4   7      110.10      144.73     14.05 o 
  -4   4   7       21.34       33.06      8.66 o 
  -3   4   7       44.61       30.28      8.55 o 
  -2   4   7        2.05        7.43      8.52 o 
  -1   4   7       67.00       54.92      8.66 o 
   0   4   7      227.90      253.49     14.63 o 
   1   4   7      697.53      853.96     16.60 o 
   2   4   7      359.49      418.48     13.13 o 
   3   4   7       12.38       24.93      7.92 o 
   4   4   7       93.06       83.54     11.49 o 
   5   4   7      766.84      867.43     19.79 o 
   6   4   7      248.77      223.53     35.97 o 
   7   4   7       39.43       60.10     11.79 o 
   8   4   7      241.33      261.34     13.20 o 
   9   4   7        0.08       -7.91      8.45 o 
  10   4   7        6.22       -5.17      6.64 o 
  11   4   7        6.29       -7.91      5.28 o 
  12   4   7       19.22       15.48      9.14 o 
  13   4   7        0.28        2.00      9.42 o 
  14   4   7       55.42       65.24     12.38 o 
  15   4   7       11.60       17.50     10.00 o 
  16   4   7        0.11       -3.95      9.20 o 
 -18   5   7       74.60       60.59     10.65 o 
 -17   5   7       77.06       59.20     11.09 o 
 -16   5   7       11.59       11.96      7.50 o 
 -15   5   7       19.35       11.33      8.89 o 
 -14   5   7      525.62      560.04     20.98 o 
 -13   5   7      264.62      245.86     17.75 o 
 -12   5   7      116.54       79.84     16.81 o 
 -11   5   7       84.89       41.95     13.61 o 
 -10   5   7       73.70       96.24     17.35 o 
  -9   5   7      161.94      148.26     20.39 o 
  -8   5   7      354.48      403.88     16.80 o 
  -7   5   7      112.68      137.38     14.37 o 
  -6   5   7      445.87      432.87     14.47 o 
  -5   5   7       66.09       65.45     12.76 o 
  -4   5   7       31.65       29.34     11.97 o 
  -3   5   7      330.48      395.93     16.45 o 
  -2   5   7       48.27       61.19      8.73 o 
  -1   5   7      195.29      218.33     15.17 o 
   0   5   7      153.73      148.55     11.51 o 
   1   5   7       43.59       45.56      9.18 o 
   2   5   7     1926.17     2142.72     34.33 o 
   3   5   7      328.73      343.87     13.52 o 
   4   5   7        7.27        4.43      6.52 o 
   5   5   7      172.62      196.21     37.91 o 
   6   5   7       29.63       37.87     26.07 o 
   7   5   7      407.47      404.54     20.97 o 
   8   5   7       11.17        1.72      8.04 o 
   9   5   7      215.76      189.93     19.28 o 
  10   5   7       16.80        8.35      6.02 o 
  11   5   7      126.95      143.81     10.78 o 
  12   5   7       72.42       76.29     18.89 o 
  13   5   7      151.18      198.24     18.07 o 
  14   5   7       59.55       69.05      9.91 o 
  15   5   7        0.12      -13.47      8.98 o 
 -17   6   7        0.92       -7.03      8.78 o 
 -16   6   7        9.78       17.04     11.56 o 
 -15   6   7       34.37       33.28     11.21 o 
 -14   6   7        1.14       -6.04     10.15 o 
 -13   6   7       20.98       24.52      9.14 o 
 -12   6   7      183.84      185.32     23.51 o 
 -11   6   7      458.87      436.56     20.92 o 
 -10   6   7       25.55      -16.94     12.27 o 
  -9   6   7      409.38      437.85     34.82 o 
  -8   6   7        3.79       14.69      8.59 o 
  -7   6   7      281.81      296.23     17.32 o 
  -6   6   7        1.91        7.86      4.79 o 
  -5   6   7      146.49      167.52     15.44 o 
  -4   6   7        2.72       16.93      9.19 o 
  -3   6   7      262.79      249.98     26.28 o 
  -2   6   7       44.14       55.58      9.27 o 
  -1   6   7      152.18      145.16     13.42 o 
   0   6   7        0.01        2.24     10.72 o 
   1   6   7       48.32       47.45      7.38 o 
   2   6   7      236.04      234.78     13.59 o 
   3   6   7       62.98      102.14     12.20 o 
   4   6   7       15.85       32.79      7.85 o 
   5   6   7      885.44      949.48     32.66 o 
   6   6   7      570.72      582.29     18.53 o 
   7   6   7      386.01      392.16     19.94 o 
   8   6   7       11.59       13.03      5.51 o 
   9   6   7      107.87      103.14     12.82 o 
  10   6   7       15.95       18.07      7.56 o 
  11   6   7       27.46       13.63      6.85 o 
  12   6   7       13.07        3.65      5.47 o 
  13   6   7        1.17       -9.66      9.05 o 
  14   6   7       17.54       16.96     11.75 o 
 -16   7   7        1.84        1.95      6.82 o 
 -15   7   7       98.85       97.33     13.54 o 
 -14   7   7      200.71      190.17     15.40 o 
 -13   7   7       87.39       89.93     12.27 o 
 -12   7   7       25.93       21.31      9.16 o 
 -11   7   7       25.86       39.41     11.13 o 
 -10   7   7       95.69       96.73     13.19 o 
  -9   7   7       32.19       13.94      7.73 o 
  -8   7   7      103.52       77.47     13.88 o 
  -7   7   7       97.50       59.67     14.37 o 
  -6   7   7        4.97      -16.79     11.19 o 
  -5   7   7        7.75      -12.07      8.05 o 
  -4   7   7      285.07      279.72     20.00 o 
  -3   7   7      140.15      101.91     12.41 o 
  -2   7   7      198.27      176.22     18.66 o 
  -1   7   7      296.04      298.21     18.89 o 
   0   7   7       29.26       15.52      8.01 o 
   1   7   7       12.31       -7.65      7.16 o 
   2   7   7        0.63      -10.70      7.13 o 
   3   7   7      353.31      333.70     15.65 o 
   4   7   7       42.96       26.50     10.97 o 
   5   7   7        4.14       -3.26      6.95 o 
   6   7   7       27.36       18.78      6.12 o 
   7   7   7        0.02       -7.55      7.95 o 
   8   7   7       83.26       85.28     10.86 o 
   9   7   7       43.19       57.80     10.01 o 
  10   7   7       31.52       19.16      6.01 o 
  11   7   7        1.97        4.80      6.92 o 
  12   7   7        4.73        4.40      5.07 o 
  13   7   7        2.53       10.03     18.23 o 
 -14   8   7        0.58       -3.16      7.91 o 
 -13   8   7       19.79       12.14      8.12 o 
 -12   8   7       57.09       66.32     12.29 o 
 -11   8   7       22.94       -0.41     16.98 o 
 -10   8   7        6.32        4.75      8.13 o 
  -9   8   7        1.51       -3.22      7.56 o 
  -8   8   7      115.34      109.35     14.97 o 
  -7   8   7       33.82       19.79     10.11 o 
  -6   8   7       35.24       21.74     11.80 o 
  -5   8   7       29.70       17.99     10.91 o 
  -4   8   7       35.88       32.28      7.11 o 
  -3   8   7      117.52      100.54     10.05 o 
  -2   8   7      287.74      319.75     15.12 o 
  -1   8   7       37.25       28.28      5.57 o 
   0   8   7       69.43       59.83      9.35 o 
   1   8   7        6.05       -8.29      7.65 o 
   2   8   7      129.45      115.85      9.32 o 
   3   8   7        0.87        2.04     12.33 o 
   4   8   7       25.09       30.62      6.63 o 
   5   8   7        8.44       11.42      6.14 o 
   6   8   7       21.25       23.17      6.82 o 
   7   8   7        4.36        7.96      4.75 o 
   8   8   7       65.72       80.71      9.88 o 
   9   8   7       33.40       30.47     10.05 o 
  10   8   7       23.50       23.25      8.16 o 
  11   8   7       39.87       34.90      7.54 o 
 -12   9   7        0.68        0.15      3.18 o 
 -11   9   7        0.04       -7.92      5.28 o 
 -10   9   7        2.51        0.29      5.94 o 
  -9   9   7       78.76       50.17     17.44 o 
  -8   9   7       93.27       95.49     13.39 o 
  -7   9   7       38.51       13.86      5.52 o 
  -6   9   7        0.73        7.60      9.43 o 
  -5   9   7      217.23      248.42     15.93 o 
  -4   9   7       56.69       42.55      7.00 o 
  -3   9   7      166.77      162.28     16.04 o 
  -2   9   7       71.15       63.07      9.73 o 
  -1   9   7        9.21        9.62      7.87 o 
   0   9   7       59.35       61.82     12.73 o 
   1   9   7      141.87      160.68     12.07 o 
   2   9   7      278.53      338.68     35.15 o 
   3   9   7       27.95        4.31      7.87 o 
   4   9   7        8.89       14.37      6.29 o 
   5   9   7        6.64        4.50     12.07 o 
   6   9   7       44.09       45.72      7.01 o 
   7   9   7       13.21        8.80      5.19 o 
   8   9   7      198.31      196.92     12.96 o 
   9   9   7        4.11        1.01      6.79 o 
  -9  10   7        3.81        9.34     15.23 o 
  -8  10   7       48.71       44.21     13.36 o 
  -7  10   7        0.50       -0.05      8.43 o 
  -6  10   7       12.21       16.08      9.33 o 
  -5  10   7        2.33        7.91      9.14 o 
  -4  10   7        0.46       -4.30      9.24 o 
  -3  10   7        0.06       -2.76      6.39 o 
  -2  10   7        0.72        4.87      4.70 o 
  -1  10   7       22.82       17.74      7.30 o 
   0  10   7      148.82      157.90     15.30 o 
   1  10   7       32.11       36.14      9.01 o 
   2  10   7        2.76       -7.68     12.90 o 
   3  10   7       54.76       42.90     10.20 o 
   4  10   7       16.54        4.71      9.36 o 
   5  10   7        3.26       -4.81      7.75 o 
 -20   0   8      294.48      374.81     70.01 o 
 -19   0   8      611.67      647.93     39.60 o 
 -18   0   8      281.17      228.39     25.81 o 
 -17   0   8      653.85      769.08     31.16 o 
 -16   0   8       74.79       86.94     18.96 o 
 -15   0   8      399.17      290.72     34.84 o 
 -14   0   8      223.29      209.05     28.20 o 
 -13   0   8      373.96      464.66     37.28 o 
 -12   0   8      825.10      955.78     42.95 o 
 -11   0   8      658.47      556.44     50.74 o 
 -10   0   8      807.26      797.60     70.75 o 
  -9   0   8        2.43       62.73     26.72 o 
  -8   0   8      221.15      219.34     40.54 o 
  -7   0   8     1199.57     1269.32     33.01 o 
  -6   0   8        3.73       -3.31     19.35 o 
  -5   0   8     1313.39     1365.90     31.14 o 
  -4   0   8     2657.43     2921.10     48.71 o 
  -3   0   8     6058.60     6263.00     70.71 o 
  -2   0   8     2871.68     2905.10     56.37 o 
  -1   0   8     3726.71     4319.21     48.01 o 
   0   0   8     1946.62     2022.76     39.32 o 
   1   0   8       38.42       24.58     17.16 o 
   2   0   8       36.15       12.42      7.86 o 
   3   0   8       38.82       50.24     13.24 o 
   4   0   8       38.08       64.60     24.25 o 
   5   0   8       79.16       87.33     14.95 o 
   6   0   8     6291.67     7323.64    203.94 o 
   7   0   8       18.78       21.41     21.27 o 
   8   0   8      189.26      177.35     36.87 o 
   9   0   8       22.01       40.03     16.94 o 
  10   0   8      126.39       86.50     46.37 o 
  11   0   8        2.23      -36.89     24.60 o 
  12   0   8       21.96       22.12     15.18 o 
  13   0   8      144.54      102.61     33.81 o 
  14   0   8      112.69       71.84     14.34 o 
  15   0   8      122.82      131.57     34.75 o 
  16   0   8      111.00      124.71     30.80 o 
 -20   1   8       18.94       23.83     10.49 o 
 -19   1   8        1.59        2.30      8.82 o 
 -18   1   8       18.04       16.55      8.69 o 
 -17   1   8      188.29      219.04     20.97 o 
 -16   1   8       41.67       36.95     10.56 o 
 -15   1   8        0.13        4.96      7.93 o 
 -14   1   8      200.19      150.44     21.30 o 
 -13   1   8      163.75      128.24     19.61 o 
 -12   1   8       41.72       51.03     18.88 o 
 -11   1   8       69.22       39.98     14.15 o 
 -10   1   8        5.17       -2.28     12.71 o 
  -9   1   8       56.95       79.78     20.75 o 
  -8   1   8     1080.70     1232.75     26.86 o 
  -7   1   8     3651.02     3919.57     34.20 o 
  -6   1   8     2990.54     3208.07     33.45 o 
  -5   1   8     1968.50     2154.67     27.50 o 
  -4   1   8      931.03      910.57     20.75 o 
  -3   1   8      119.15       51.45     13.72 o 
  -2   1   8      334.94      357.26     16.17 o 
  -1   1   8      189.68      182.72     15.85 o 
   0   1   8     1282.98     1411.83     20.30 o 
   1   1   8       75.08       36.53      9.72 o 
   2   1   8        3.62       19.75      9.85 o 
   3   1   8      721.40      807.85     22.66 o 
   4   1   8      598.05      737.96     19.95 o 
   5   1   8     1104.25     1207.78     22.60 o 
   6   1   8      133.60      125.39     15.43 o 
   7   1   8      282.25      328.46     19.37 o 
   8   1   8      268.96      335.22     21.65 o 
   9   1   8      986.94     1134.83     21.75 o 
  10   1   8      740.80      775.99     26.24 o 
  11   1   8      309.39      316.81     17.09 o 
  12   1   8       17.22        5.88      5.06 o 
  13   1   8        3.86        3.74      9.68 o 
  14   1   8        0.32        5.01      6.06 o 
  15   1   8        8.54        4.44     10.45 o 
  16   1   8       43.59       26.39     10.74 o 
 -20   2   8        4.05       12.49     21.37 o 
 -19   2   8        1.52       -0.93      7.06 o 
 -18   2   8        8.30       13.13      5.17 o 
 -17   2   8        6.03        9.55      4.11 o 
 -16   2   8       25.04       39.12      8.93 o 
 -15   2   8      169.07      150.86     26.12 o 
 -14   2   8      253.59      133.05     29.10 o 
 -13   2   8       84.44       86.45     18.23 o 
 -12   2   8       54.37       76.92     21.86 o 
 -11   2   8      657.69      703.30     40.52 o 
 -10   2   8     1134.84     1224.22     44.42 o 
  -9   2   8      179.72      141.40     22.47 o 
  -8   2   8        0.55       14.38     13.15 o 
  -7   2   8      649.45      648.00     23.09 o 
  -6   2   8       82.00       82.18     11.97 o 
  -5   2   8      188.51      188.19     15.64 o 
  -4   2   8       55.28       30.61      6.50 o 
  -3   2   8        0.03      -15.12     10.08 o 
  -2   2   8       53.62       22.36     10.49 o 
  -1   2   8        9.57      -14.04      9.36 o 
   0   2   8       10.56      -12.58      8.92 o 
   1   2   8        2.14       -2.05      6.54 o 
   2   2   8       32.21       35.42      9.95 o 
   3   2   8        0.81       18.67      7.96 o 
   4   2   8        4.43       23.11      8.36 o 
   5   2   8       89.47      115.26     13.60 o 
   6   2   8      541.62      541.61     28.58 o 
   7   2   8      729.24      765.97     20.19 o 
   8   2   8       47.69       46.91     12.07 o 
   9   2   8      592.36      605.83     20.00 o 
  10   2   8      153.27      115.12     19.51 o 
  11   2   8        0.37       -0.23      5.77 o 
  12   2   8       36.55       15.73     18.37 o 
  13   2   8       21.00       23.96     14.26 o 
  14   2   8       21.57       28.40     11.65 o 
  15   2   8       19.32       21.60      8.93 o 
  16   2   8       14.83       10.68     12.71 o 
 -19   3   8       48.79       31.70      7.54 o 
 -18   3   8       97.82       74.34     10.62 o 
 -17   3   8      276.88      242.60     14.60 o 
 -16   3   8      675.68      722.67     20.82 o 
 -15   3   8      397.44      423.36     21.74 o 
 -14   3   8      564.21      584.71     21.51 o 
 -13   3   8     1522.20     1572.54     29.02 o 
 -12   3   8        7.59       -6.04     11.83 o 
 -11   3   8       57.97       96.21     15.99 o 
 -10   3   8       72.40       72.77     15.49 o 
  -9   3   8       22.67       25.27     11.27 o 
  -8   3   8       22.81       34.09     10.33 o 
  -7   3   8      986.00      981.12     26.39 o 
  -6   3   8      480.18      540.33     17.73 o 
  -5   3   8      951.96     1089.77     19.99 o 
  -4   3   8      350.23      382.45     18.57 o 
  -3   3   8       25.42       44.03     11.43 o 
  -2   3   8      109.26      155.42     14.70 o 
  -1   3   8      465.64      478.41     22.57 o 
   0   3   8     1920.58     2248.64     34.31 o 
   1   3   8      933.70     1048.11     19.88 o 
   2   3   8      629.69      668.16     17.61 o 
   3   3   8     1847.27     2107.34     22.00 o 
   4   3   8      579.35      602.21     17.12 o 
   5   3   8        3.75       14.00     12.24 o 
   6   3   8      780.93      866.34     29.08 o 
   7   3   8      338.05      413.04     26.49 o 
   8   3   8      230.80      215.66     24.33 o 
   9   3   8      210.97      197.22     23.63 o 
  10   3   8      744.16      821.56     25.48 o 
  11   3   8       64.33       35.41      9.89 o 
  12   3   8      173.75      188.87     22.35 o 
  13   3   8      134.95      139.19     22.80 o 
  14   3   8       61.68       61.13     21.09 o 
  15   3   8       16.19        9.94     17.18 o 
 -18   4   8      394.31      420.32     21.09 o 
 -17   4   8      121.78      101.58     30.81 o 
 -16   4   8      130.89      129.11     26.60 o 
 -15   4   8      102.81       87.64     14.55 o 
 -14   4   8        3.10        4.06      9.17 o 
 -13   4   8       26.47        8.78     11.57 o 
 -12   4   8      357.89      333.23     57.10 o 
 -11   4   8     1263.99     1432.22     46.05 o 
 -10   4   8     1934.92     2197.22     53.33 o 
  -9   4   8       51.00       54.00     13.95 o 
  -8   4   8     1318.06     1488.13     22.44 o 
  -7   4   8      318.43      306.31     19.81 o 
  -6   4   8        1.83        4.07      9.72 o 
  -5   4   8       71.74       83.52     11.38 o 
  -4   4   8      460.42      475.73     42.91 o 
  -3   4   8      385.99      393.08     17.90 o 
  -2   4   8      963.65     1034.99     18.83 o 
  -1   4   8      806.03      833.69     19.00 o 
   0   4   8      514.81      542.65     18.75 o 
   1   4   8       59.50       79.61     11.44 o 
   2   4   8       72.38       77.68     13.24 o 
   3   4   8      139.34      142.85     13.83 o 
   4   4   8       17.35       20.02      6.05 o 
   5   4   8      350.65      386.27     24.99 o 
   6   4   8     1880.46     2047.17     24.40 o 
   7   4   8      522.43      567.34     16.74 o 
   8   4   8      393.17      333.85     20.84 o 
   9   4   8      664.01      673.75     23.23 o 
  10   4   8       87.78       98.55     10.52 o 
  11   4   8       74.12       75.08      9.43 o 
  12   4   8       48.05       39.80     13.70 o 
  13   4   8      151.99      136.27     26.45 o 
  14   4   8       58.80       40.22     24.01 o 
  15   4   8       62.16       63.95     12.93 o 
 -18   5   8      127.71      141.54     40.45 o 
 -17   5   8       34.00       23.85     10.43 o 
 -16   5   8       98.46       90.81     15.91 o 
 -15   5   8       58.43       63.35     14.01 o 
 -14   5   8        1.31       -4.01     10.66 o 
 -13   5   8       16.35       -5.29     11.12 o 
 -12   5   8      110.21       79.87     15.07 o 
 -11   5   8        2.37      -15.64     15.31 o 
 -10   5   8      144.80      142.12     17.37 o 
  -9   5   8      223.64      286.25     23.95 o 
  -8   5   8        0.58       28.10     10.36 o 
  -7   5   8       96.48      157.71     16.78 o 
  -6   5   8      303.69      336.85     15.91 o 
  -5   5   8        7.08       13.52     15.79 o 
  -4   5   8       23.62       34.30     10.72 o 
  -3   5   8       27.58       24.26      7.51 o 
  -2   5   8      226.41      244.88     15.88 o 
  -1   5   8      217.32      207.60     16.10 o 
   0   5   8       20.99       29.08      8.87 o 
   1   5   8      101.63       94.06     11.87 o 
   2   5   8        6.75       12.93      9.27 o 
   3   5   8       67.94       87.05     15.37 o 
   4   5   8      462.58      463.67     20.07 o 
   5   5   8      225.14      202.53     17.57 o 
   6   5   8        2.01      -15.19     10.13 o 
   7   5   8      114.40       76.25     13.13 o 
   8   5   8       20.04       20.19     10.66 o 
   9   5   8      162.27      117.69     12.25 o 
  10   5   8       10.50        5.07      6.42 o 
  11   5   8        0.23        9.75      6.08 o 
  12   5   8        2.21        9.48      7.39 o 
  13   5   8        0.38      -10.09      9.37 o 
  14   5   8        0.24      -11.37     11.77 o 
 -17   6   8        0.24       -4.13      9.25 o 
 -16   6   8       22.00       27.43     12.12 o 
 -15   6   8        4.12        9.10      4.20 o 
 -14   6   8        0.54        6.20     12.91 o 
 -13   6   8        0.65       -4.23     11.45 o 
 -12   6   8      101.97      111.73     14.69 o 
 -11   6   8      315.22      310.33     17.60 o 
 -10   6   8      387.73      407.03     20.71 o 
  -9   6   8        0.42      -13.85     14.49 o 
  -8   6   8        6.91       -8.13     15.54 o 
  -7   6   8        5.57      -13.91      9.45 o 
  -6   6   8       48.75       40.17     10.90 o 
  -5   6   8      463.89      449.23     16.17 o 
  -4   6   8      226.66      257.24     18.19 o 
  -3   6   8      170.00      183.54     14.45 o 
  -2   6   8      456.71      543.27     18.37 o 
  -1   6   8      831.90      865.14     32.98 o 
   0   6   8      263.47      233.93     15.35 o 
   1   6   8      112.36       97.30     16.22 o 
   2   6   8       96.99      132.00     14.36 o 
   3   6   8      102.52       74.73     12.63 o 
   4   6   8        8.27      -13.56      9.04 o 
   5   6   8       65.56       42.54      9.07 o 
   6   6   8      353.40      413.55     18.09 o 
   7   6   8       12.31       11.65      7.36 o 
   8   6   8       17.17        2.02      7.78 o 
   9   6   8       77.76       76.43     10.78 o 
  10   6   8        8.82        4.43      6.49 o 
  11   6   8       27.74       21.76      7.13 o 
  12   6   8       39.44       35.90      6.95 o 
  13   6   8       18.32        6.19      6.83 o 
 -15   7   8       75.14      108.10     13.72 o 
 -14   7   8      268.20      289.80     20.65 o 
 -13   7   8      343.07      385.85     30.21 o 
 -12   7   8       12.69       10.85      9.67 o 
 -11   7   8       71.57       44.55     11.95 o 
 -10   7   8       42.60       33.91      8.84 o 
  -9   7   8       39.61       36.39     10.84 o 
  -8   7   8      379.14      377.83     17.47 o 
  -7   7   8     1218.19     1351.49     24.86 o 
  -6   7   8      114.48      108.44     13.91 o 
  -5   7   8       87.14       57.53     10.57 o 
  -4   7   8      467.67      453.65     20.84 o 
  -3   7   8       32.62        7.19     11.57 o 
  -2   7   8      127.12       79.52      9.89 o 
  -1   7   8       67.48       49.77      8.56 o 
   0   7   8       33.93       12.26      9.54 o 
   1   7   8      297.89      241.49     13.44 o 
   2   7   8      473.74      456.69     15.62 o 
   3   7   8     1126.06     1225.84     25.16 o 
   4   7   8      389.33      386.10     13.17 o 
   5   7   8       81.97      101.03     10.90 o 
   6   7   8       62.46       42.65      8.69 o 
   7   7   8        1.29        1.86     11.43 o 
   8   7   8       76.57       77.20     12.72 o 
   9   7   8      135.86      155.53     11.40 o 
  10   7   8      100.20       95.18      9.52 o 
  11   7   8        3.35        5.34      5.54 o 
 -13   8   8        0.11      -12.54      8.36 o 
 -12   8   8        3.94       -1.89      8.56 o 
 -11   8   8       26.99       30.55      8.89 o 
 -10   8   8       39.28       34.69      9.39 o 
  -9   8   8        1.22        8.87      7.10 o 
  -8   8   8        0.64        3.12      7.41 o 
  -7   8   8       89.55       99.38     14.48 o 
  -6   8   8      262.14      295.86     17.93 o 
  -5   8   8       13.60       18.08      6.01 o 
  -4   8   8      126.81      110.35     11.96 o 
  -3   8   8       16.74       19.86      5.65 o 
  -2   8   8       95.77       78.04      8.19 o 
  -1   8   8       92.28       94.45      9.89 o 
   0   8   8       92.33       82.33     10.30 o 
   1   8   8       61.45       63.23      7.33 o 
   2   8   8       75.74       75.06     19.87 o 
   3   8   8        0.07        2.85      4.73 o 
   4   8   8       92.00       99.89     11.47 o 
   5   8   8      109.19      116.82     11.06 o 
   6   8   8        0.06       -0.41      4.83 o 
   7   8   8        0.07        6.23     15.30 o 
   8   8   8        5.61        1.01      7.73 o 
   9   8   8        5.23        0.35      6.48 o 
  10   8   8       37.14       42.83      8.57 o 
 -11   9   8       14.59        2.31      7.07 o 
 -10   9   8       38.34       29.10      8.30 o 
  -9   9   8        9.53        3.91      5.73 o 
  -8   9   8       21.53       26.26      9.96 o 
  -7   9   8       10.51       15.65      5.61 o 
  -6   9   8      144.57      148.67     12.22 o 
  -5   9   8        4.41        3.73      3.87 o 
  -4   9   8        0.18       -6.78      5.40 o 
  -3   9   8        6.09        4.38      4.61 o 
  -2   9   8        0.03        0.98      5.21 o 
  -1   9   8       13.59       16.95      6.27 o 
   0   9   8      211.11      228.38     16.61 o 
   1   9   8       15.21       18.55      8.24 o 
   2   9   8       10.77       -0.77      7.83 o 
   3   9   8        2.86        2.24      6.13 o 
   4   9   8       75.07       70.49      8.88 o 
   5   9   8      125.77      159.86     13.89 o 
   6   9   8        8.66        0.75      4.00 o 
   7   9   8       35.21       18.84      8.77 o 
  -7  10   8       39.39       18.10     25.05 o 
  -6  10   8        2.93        0.27      6.78 o 
  -5  10   8        0.97       -5.51      6.76 o 
  -4  10   8        0.16        4.96      7.15 o 
  -3  10   8        9.26       10.83      5.28 o 
  -2  10   8        6.12        4.18      6.57 o 
  -1  10   8       63.53       52.18      9.38 o 
   0  10   8       95.17      103.59     10.16 o 
   1  10   8       95.22       84.67      9.09 o 
   2  10   8       10.31       13.96      4.74 o 
   3  10   8       39.03       18.08     11.14 o 
 -19   1   9       16.95       12.94      7.80 o 
 -18   1   9        0.05       -1.84     10.09 o 
 -17   1   9        2.48        2.09      7.31 o 
 -16   1   9        0.09        6.49      8.28 o 
 -15   1   9       93.60       91.14     14.03 o 
 -14   1   9        0.06      -11.27      7.51 o 
 -13   1   9      103.71       84.06     15.98 o 
 -12   1   9      231.12      220.14     33.47 o 
 -11   1   9       72.96       69.57     24.81 o 
 -10   1   9       20.84       31.16     16.78 o 
  -9   1   9        5.20        6.21     15.63 o 
  -8   1   9       46.50       35.80     11.69 o 
  -7   1   9       96.25       99.59     12.89 o 
  -6   1   9      197.35      208.77     17.85 o 
  -5   1   9      186.61      197.49     16.20 o 
  -4   1   9      316.66      354.15     18.91 o 
  -3   1   9      410.92      508.47     29.08 o 
  -2   1   9      113.24      125.59     15.93 o 
  -1   1   9      294.39      350.18     20.24 o 
   0   1   9        2.16       29.88     16.10 o 
   1   1   9       35.44       45.96     21.21 o 
   2   1   9       89.24       82.45     13.51 o 
   3   1   9        2.19        8.09     10.39 o 
   4   1   9       22.07       12.99     14.70 o 
   5   1   9       34.36       27.62     16.27 o 
   6   1   9      447.92      532.00     26.65 o 
   7   1   9      101.49      124.36     22.66 o 
   8   1   9        0.76      -13.10      8.73 o 
   9   1   9      966.85     1033.69     20.49 o 
  10   1   9        6.20       -2.33      7.00 o 
  11   1   9      131.00      136.58     17.91 o 
  12   1   9       32.04       26.15      8.61 o 
  13   1   9       28.53       19.74      5.27 o 
  14   1   9       16.60       16.52     19.80 o 
  15   1   9       31.46        8.13      9.93 o 
 -19   2   9       13.06       11.85      6.64 o 
 -18   2   9       27.50       20.86      7.45 o 
 -17   2   9       54.14       44.73      9.60 o 
 -16   2   9      361.07      380.25     19.55 o 
 -15   2   9      107.93      112.44     16.37 o 
 -14   2   9       37.78        9.64     13.56 o 
 -13   2   9       16.89       -9.61     15.60 o 
 -12   2   9       13.41      -23.89     15.93 o 
 -11   2   9       24.33       72.15     22.25 o 
 -10   2   9      767.38      952.31     34.51 o 
  -9   2   9      874.13      862.48     21.55 o 
  -8   2   9     1454.90     1621.50     24.68 o 
  -7   2   9        1.19       23.71     11.38 o 
  -6   2   9      903.03      975.56     23.29 o 
  -5   2   9      514.14      605.35     18.80 o 
  -4   2   9       82.68      111.71     14.83 o 
  -3   2   9       10.51       48.55     12.00 o 
  -2   2   9        2.01       22.79     10.16 o 
  -1   2   9      147.81      165.50     15.46 o 
   0   2   9      540.79      616.04     17.45 o 
   1   2   9      464.13      551.70     18.71 o 
   2   2   9       81.83      103.53     13.35 o 
   3   2   9       26.34       20.67      5.80 o 
   4   2   9        6.49       12.57     10.73 o 
   5   2   9      293.12      329.56     21.00 o 
   6   2   9       69.88       71.68     12.90 o 
   7   2   9     2081.10     2283.69     37.18 o 
   8   2   9       29.97        5.81      8.93 o 
   9   2   9      316.07      276.78     26.43 o 
  10   2   9        0.18       -1.95     12.09 o 
  11   2   9       99.92      131.34     16.68 o 
  12   2   9      233.87      303.45     20.82 o 
  13   2   9       12.69        3.88     15.15 o 
  14   2   9        7.32       11.62     14.92 o 
  15   2   9        0.68       -4.37     18.24 o 
 -18   3   9        1.83        6.83     11.77 o 
 -17   3   9       13.78        9.37      8.87 o 
 -16   3   9       20.55       14.71     11.69 o 
 -15   3   9        2.91        6.15      8.83 o 
 -14   3   9        3.55        5.01      7.41 o 
 -13   3   9        0.80      -13.49     11.41 o 
 -12   3   9        4.22      -21.05     14.04 o 
 -11   3   9      203.20      196.83     20.14 o 
 -10   3   9      157.82      192.33     17.71 o 
  -9   3   9       34.94       64.92     16.48 o 
  -8   3   9      615.24      693.46     25.04 o 
  -7   3   9       10.75        7.19     10.65 o 
  -6   3   9      354.75      353.84     14.61 o 
  -5   3   9       57.97       55.50     11.57 o 
  -4   3   9        4.04       12.82      7.95 o 
  -3   3   9       11.46        8.01     10.85 o 
  -2   3   9      154.76      161.79     15.53 o 
  -1   3   9        1.53        6.84      6.59 o 
   0   3   9       89.47       94.82     12.69 o 
   1   3   9        1.04        3.86      8.02 o 
   2   3   9       61.28       31.75      9.51 o 
   3   3   9        1.71        0.79      6.83 o 
   4   3   9        0.13       20.08     20.82 o 
   5   3   9      478.92      529.68     22.61 o 
   6   3   9      127.57      117.89     16.87 o 
   7   3   9        1.22      -15.46     10.30 o 
   8   3   9      414.10      414.52     21.98 o 
   9   3   9      603.16      666.21     33.26 o 
  10   3   9       10.71       17.86     11.17 o 
  11   3   9       16.13       11.70      6.58 o 
  12   3   9       25.55       26.03      6.04 o 
  13   3   9        7.63        9.94     12.69 o 
  14   3   9        0.01       -4.40     13.51 o 
 -18   4   9        3.28        1.77      8.70 o 
 -17   4   9       71.53       80.86     13.30 o 
 -16   4   9        1.82        2.03     10.92 o 
 -15   4   9        2.18       11.96     12.35 o 
 -14   4   9       40.12       24.46     11.54 o 
 -13   4   9       54.34       48.20     13.48 o 
 -12   4   9       58.37       10.85      8.36 o 
 -11   4   9       47.67        9.00     14.00 o 
 -10   4   9      131.49      137.18     19.94 o 
  -9   4   9      826.75      890.47     44.20 o 
  -8   4   9      157.61      172.87     14.96 o 
  -7   4   9      148.69      206.90     17.95 o 
  -6   4   9     1080.80     1185.34     25.13 o 
  -5   4   9       31.86       47.54     11.29 o 
  -4   4   9      169.07      163.24     14.28 o 
  -3   4   9      387.26      380.45     20.51 o 
  -2   4   9      119.01      110.42     13.54 o 
  -1   4   9      138.00      135.60     13.33 o 
   0   4   9      166.32      153.77     17.02 o 
   1   4   9        9.02       28.91     10.22 o 
   2   4   9        2.15       17.39      7.99 o 
   3   4   9       17.98       44.29     29.36 o 
   4   4   9        6.18       30.63      8.23 o 
   5   4   9      364.90      359.49     36.92 o 
   6   4   9        0.11      -16.00     10.67 o 
   7   4   9      299.95      286.95     15.22 o 
   8   4   9      221.60      226.68     13.97 o 
   9   4   9       26.43       29.70     15.64 o 
  10   4   9      359.46      398.55     24.52 o 
  11   4   9       75.52       71.27     10.36 o 
  12   4   9        2.18       18.45     11.53 o 
  13   4   9       62.90       59.85     27.20 o 
  14   4   9       58.68       64.61     17.62 o 
 -17   5   9       23.40       15.69     11.36 o 
 -16   5   9       26.44       21.17     13.95 o 
 -15   5   9      119.77       85.92     23.20 o 
 -14   5   9      137.35      145.90     16.20 o 
 -13   5   9      126.85      121.61     19.25 o 
 -12   5   9      536.24      596.86     23.17 o 
 -11   5   9       20.08       31.56     13.26 o 
 -10   5   9       22.35       -9.48     13.81 o 
  -9   5   9       45.20      -14.33     17.70 o 
  -8   5   9        2.00      -17.92     11.94 o 
  -7   5   9       92.37       64.99     14.57 o 
  -6   5   9      674.88      677.69     27.43 o 
  -5   5   9       24.34       57.20     13.12 o 
  -4   5   9       90.73      126.55     15.92 o 
  -3   5   9      338.98      455.53     25.29 o 
  -2   5   9       19.99       41.08     11.91 o 
  -1   5   9        9.91       20.10     10.51 o 
   0   5   9       70.92       93.68     12.59 o 
   1   5   9       25.77       29.50      8.09 o 
   2   5   9       13.78       19.30     12.12 o 
   3   5   9      155.85      105.13     15.46 o 
   4   5   9      377.34      366.47     25.44 o 
   5   5   9      408.35      457.66     26.99 o 
   6   5   9      327.38      406.13     29.10 o 
   7   5   9       39.24       27.04      9.91 o 
   8   5   9      165.22      160.43     13.04 o 
   9   5   9       25.35        2.82     10.16 o 
  10   5   9       82.01      100.41     11.48 o 
  11   5   9       94.32       46.89     18.77 o 
  12   5   9        9.30       18.58     15.32 o 
  13   5   9        3.31        6.29      6.57 o 
 -16   6   9        1.16        8.03     10.42 o 
 -15   6   9        0.25        2.66     10.14 o 
 -14   6   9       66.80       35.88     11.20 o 
 -13   6   9        1.07        8.34      6.75 o 
 -12   6   9       74.19       58.29     15.47 o 
 -11   6   9      234.95      252.81     16.93 o 
 -10   6   9        1.60       -6.33     11.91 o 
  -9   6   9      177.69      161.11     19.85 o 
  -8   6   9        0.13      -17.86     16.07 o 
  -7   6   9      173.27      162.04     21.57 o 
  -6   6   9      368.34      337.64     20.46 o 
  -5   6   9        3.90      -16.94     11.29 o 
  -4   6   9       44.55       10.10     12.69 o 
  -3   6   9      183.82      138.34     16.24 o 
  -2   6   9        2.62      -15.55     10.37 o 
  -1   6   9        0.14      -11.95      9.69 o 
   0   6   9        9.16      -16.80     11.20 o 
   1   6   9       30.05        1.48      7.98 o 
   2   6   9       67.10       33.01     11.08 o 
   3   6   9       66.86       36.69      9.84 o 
   4   6   9        0.98      -10.26      6.84 o 
   5   6   9      412.15      510.44     14.99 o 
   6   6   9      187.86      202.17     14.81 o 
   7   6   9        2.98        4.48      8.20 o 
   8   6   9        9.41       16.10      9.10 o 
   9   6   9       23.67       16.73      9.95 o 
  10   6   9       72.35       67.21      8.32 o 
  11   6   9       48.76       49.65      8.16 o 
 -14   7   9       58.42       57.87     12.22 o 
 -13   7   9        5.75        2.44     14.01 o 
 -12   7   9      180.59      247.93     17.18 o 
 -11   7   9      271.09      290.47     17.90 o 
 -10   7   9      263.38      318.51     21.51 o 
  -9   7   9       20.28        8.22      9.18 o 
  -8   7   9      108.75      129.62     12.98 o 
  -7   7   9      110.05      106.05     12.66 o 
  -6   7   9       41.97       26.97      7.53 o 
  -5   7   9      386.18      402.69     34.91 o 
  -4   7   9      119.85      124.05     12.68 o 
  -3   7   9       54.01       39.20      7.91 o 
  -2   7   9       19.46       13.24      5.56 o 
  -1   7   9        0.42       -5.59      8.31 o 
   0   7   9        9.60        3.58      8.17 o 
   1   7   9      145.57      174.90     14.73 o 
   2   7   9      100.17      113.30     11.07 o 
   3   7   9        9.06       -0.30      6.14 o 
   4   7   9       18.68       19.54      7.68 o 
   5   7   9      145.41      136.84     12.96 o 
   6   7   9      258.22      263.41     12.08 o 
   7   7   9       18.85       10.18      8.32 o 
   8   7   9       14.30       15.60      7.45 o 
   9   7   9        0.04       -1.56      5.58 o 
  10   7   9        1.79       -4.62      6.08 o 
 -12   8   9       41.48       24.01     10.37 o 
 -11   8   9       20.70       20.77      9.88 o 
 -10   8   9      354.53      403.63     19.27 o 
  -9   8   9      305.12      345.43     19.24 o 
  -8   8   9       12.10       11.67      6.79 o 
  -7   8   9        0.07      -10.09      7.88 o 
  -6   8   9       10.09        7.30      5.00 o 
  -5   8   9       11.29       11.93      6.28 o 
  -4   8   9      111.18      134.81     21.14 o 
  -3   8   9       66.35       61.00      8.15 o 
  -2   8   9        5.66        0.14      5.57 o 
  -1   8   9       14.90        2.45      5.98 o 
   0   8   9      342.64      355.79     12.60 o 
   1   8   9      341.78      383.39     15.76 o 
   2   8   9      160.03      208.62     13.29 o 
   3   8   9       15.73       -1.43      9.59 o 
   4   8   9       37.26       53.09     10.80 o 
   5   8   9       19.91       16.09      6.58 o 
   6   8   9       69.53       75.05     10.94 o 
   7   8   9      457.80      557.47     32.44 o 
   8   8   9       40.28       29.45      7.92 o 
  -9   9   9        1.18        2.87      9.56 o 
  -8   9   9       18.16        9.74      4.75 o 
  -7   9   9       72.71       78.02     12.48 o 
  -6   9   9      346.88      391.41     18.98 o 
  -5   9   9       24.26       17.67      5.25 o 
  -4   9   9        0.03        4.78      5.30 o 
  -3   9   9       39.80       18.84      5.83 o 
  -2   9   9        1.57        2.35      4.85 o 
  -1   9   9        2.12       -9.13      6.09 o 
   0   9   9        0.96       10.62      8.92 o 
   1   9   9        1.32       -8.53      8.26 o 
   2   9   9        1.42       12.36      5.01 o 
   3   9   9       16.27        7.93      7.22 o 
   4   9   9      137.70      148.80     14.95 o 
   5   9   9       16.63        9.22      8.52 o 
 -19   0  10       23.01       21.26     12.67 o 
 -18   0  10       12.73       32.16     16.12 o 
 -17   0  10      137.14      135.46     34.40 o 
 -16   0  10       98.68      113.99     19.80 o 
 -15   0  10      650.01      672.80     39.29 o 
 -14   0  10      154.00      130.92     45.72 o 
 -13   0  10       24.05       -7.64     16.28 o 
 -12   0  10       38.41      -15.95     18.79 o 
 -11   0  10      263.96      211.60     26.78 o 
 -10   0  10       14.65       22.13     10.48 o 
  -9   0  10     2979.14     3211.71     63.62 o 
  -8   0  10     3298.49     3557.31     69.58 o 
  -7   0  10     2002.71     2153.17    101.25 o 
  -6   0  10     1036.16     1116.15     34.46 o 
  -5   0  10       77.88       54.39     32.79 o 
  -4   0  10       24.74       37.13     21.00 o 
  -3   0  10        8.32       18.32     20.47 o 
  -2   0  10      436.22      460.69     38.56 o 
  -1   0  10      140.68      122.04     29.95 o 
   0   0  10      501.70      541.78     38.41 o 
   1   0  10      553.40      538.34     45.37 o 
   2   0  10       35.62       59.43     19.67 o 
   3   0  10       34.97       25.48     16.08 o 
   4   0  10       69.20      141.30     65.28 o 
   5   0  10      247.00      216.38     46.82 o 
   6   0  10        2.84       -6.67     18.75 o 
   7   0  10        2.43      -25.85     23.79 o 
   8   0  10     3999.82     5024.88    106.69 o 
   9   0  10      693.52      735.02     31.58 o 
  10   0  10        0.87        3.13     19.09 o 
  11   0  10       15.94       43.99     28.46 o 
  12   0  10        2.37        5.56      5.19 o 
  13   0  10       57.28       60.62     31.10 o 
  14   0  10       23.83       27.45     17.42 o 
 -18   1  10       14.60       11.07     10.22 o 
 -17   1  10        2.42       -4.01      8.83 o 
 -16   1  10        1.72        3.19      9.73 o 
 -15   1  10       80.32       71.20     12.95 o 
 -14   1  10      174.21      175.01     18.84 o 
 -13   1  10      109.25      101.26     16.44 o 
 -12   1  10       79.85       57.21     13.70 o 
 -11   1  10       14.34       -9.37     15.57 o 
 -10   1  10      188.29      191.28     25.25 o 
  -9   1  10      351.35      403.82     21.10 o 
  -8   1  10       65.47       65.55     13.27 o 
  -7   1  10      902.32      940.10     23.60 o 
  -6   1  10      414.30      431.09     19.93 o 
  -5   1  10      118.79       88.71     14.65 o 
  -4   1  10       53.79       47.14     16.24 o 
  -3   1  10      153.02      110.10     15.93 o 
  -2   1  10      225.70      231.79     21.49 o 
  -1   1  10       64.14       62.79     15.09 o 
   0   1  10       10.82       -1.38     12.42 o 
   1   1  10      219.18      229.05     16.51 o 
   2   1  10       85.35      103.05     14.62 o 
   3   1  10      770.48      865.64     29.42 o 
   4   1  10      183.01      196.05     18.61 o 
   5   1  10      121.94      106.54     26.67 o 
   6   1  10       64.18       31.35     15.82 o 
   7   1  10       37.93       27.93     10.95 o 
   8   1  10        5.40        4.18      6.04 o 
   9   1  10       37.47       27.10      9.30 o 
  10   1  10      370.69      390.82     18.89 o 
  11   1  10        7.85       15.59      7.08 o 
  12   1  10       42.85       24.55      7.82 o 
  13   1  10       61.73       59.01     10.08 o 
  14   1  10      119.61      120.32     24.40 o 
 -18   2  10       56.66       40.38      9.62 o 
 -17   2  10        0.25        1.10     11.71 o 
 -16   2  10        5.96        5.28      6.93 o 
 -15   2  10        1.87        8.45      8.86 o 
 -14   2  10      140.05      138.66     16.02 o 
 -13   2  10        7.96        0.84     13.18 o 
 -12   2  10        6.01      -22.77     15.18 o 
 -11   2  10        3.35      -24.52     16.35 o 
 -10   2  10      122.98       94.76     19.79 o 
  -9   2  10      116.65       90.49     17.51 o 
  -8   2  10      484.58      580.09     20.71 o 
  -7   2  10       77.39       96.64     21.24 o 
  -6   2  10       33.36       49.26     10.85 o 
  -5   2  10      869.94      886.85     19.37 o 
  -4   2  10       31.92       30.02      8.71 o 
  -3   2  10       74.45       84.80     12.40 o 
  -2   2  10      204.15      172.53     13.43 o 
  -1   2  10      274.77      228.22     17.87 o 
   0   2  10      150.86      112.83     13.15 o 
   1   2  10      461.00      481.21     16.91 o 
   2   2  10      117.58      116.85     20.06 o 
   3   2  10       80.90       72.87     15.30 o 
   4   2  10       16.81       28.17      9.72 o 
   5   2  10       18.79        3.92      7.01 o 
   6   2  10       40.18        7.79      7.38 o 
   7   2  10        4.93      -13.89      9.26 o 
   8   2  10        4.27        4.11      6.58 o 
   9   2  10       11.60       18.66     10.24 o 
  10   2  10       17.10        8.08     14.24 o 
  11   2  10       10.38        9.72      6.52 o 
  12   2  10       55.45       40.13      9.35 o 
  13   2  10       48.82       21.23     11.61 o 
 -18   3  10        0.79       -0.68      6.88 o 
 -17   3  10        8.17       16.99      9.44 o 
 -16   3  10        9.48       24.61     10.76 o 
 -15   3  10       21.16       18.87      9.64 o 
 -14   3  10       84.27       77.59     12.30 o 
 -13   3  10      159.22      151.42     14.91 o 
 -12   3  10      259.37      212.79     24.73 o 
 -11   3  10      292.59      287.59     17.98 o 
 -10   3  10        1.99      -22.16     14.77 o 
  -9   3  10       52.46       12.58     12.32 o 
  -8   3  10      798.34      896.86     21.37 o 
  -7   3  10     1402.86     1590.61     25.42 o 
  -6   3  10      474.44      541.69     19.06 o 
  -5   3  10     1673.55     1772.90     27.28 o 
  -4   3  10      207.23      208.92     17.87 o 
  -3   3  10      163.01      151.24     12.22 o 
  -2   3  10      311.39      377.91     17.14 o 
  -1   3  10       11.54       15.79      8.52 o 
   0   3  10        0.95       17.41      7.00 o 
   1   3  10        0.56       41.31     13.36 o 
   2   3  10      138.13      149.51     18.90 o 
   3   3  10      105.69      103.40     16.54 o 
   4   3  10      636.80      666.22     17.59 o 
   5   3  10      181.21      133.96     19.25 o 
   6   3  10      102.12       74.37     12.62 o 
   7   3  10      351.70      390.68     21.25 o 
   8   3  10       76.80       55.87     10.71 o 
   9   3  10      339.33      332.69     20.72 o 
  10   3  10        3.97        2.32      6.39 o 
  11   3  10      215.72      268.25     32.83 o 
  12   3  10      121.32       95.29     14.20 o 
  13   3  10       25.66       34.82      9.31 o 
 -17   4  10       13.25        1.30     11.28 o 
 -16   4  10       23.10       25.69     11.20 o 
 -15   4  10        0.52       15.78      7.00 o 
 -14   4  10       18.98       24.10     10.91 o 
 -13   4  10       37.91       25.44     11.07 o 
 -12   4  10       35.39       26.43     11.53 o 
 -11   4  10        9.94       10.41     11.66 o 
 -10   4  10       26.86       -1.35     13.52 o 
  -9   4  10      125.19       92.01     16.24 o 
  -8   4  10     1239.90     1359.90     63.41 o 
  -7   4  10      242.57      245.55     26.16 o 
  -6   4  10        2.53       -6.00     10.74 o 
  -5   4  10      260.19      222.34     15.61 o 
  -4   4  10      196.65      244.30     17.01 o 
  -3   4  10        4.17       40.93     11.24 o 
  -2   4  10      160.38      134.69     14.77 o 
  -1   4  10      104.90      126.07     16.54 o 
   0   4  10      161.63      159.97     20.07 o 
   1   4  10      451.73      438.11     24.88 o 
   2   4  10      490.06      471.94     25.20 o 
   3   4  10      149.18      111.64     16.33 o 
   4   4  10        2.53       -3.28      9.39 o 
   5   4  10       80.08       92.79     12.75 o 
   6   4  10      168.15      132.27     18.30 o 
   7   4  10       50.93       28.21      7.48 o 
   8   4  10      253.75      291.48     19.92 o 
   9   4  10        1.42      -11.98      7.99 o 
  10   4  10       41.97       25.15     13.88 o 
  11   4  10        8.00        7.73     10.90 o 
  12   4  10       65.16       46.55     13.75 o 
 -16   5  10       49.04       53.48     12.57 o 
 -15   5  10      159.76      135.57     20.47 o 
 -14   5  10       43.28       16.28     13.37 o 
 -13   5  10        1.41       10.24      8.87 o 
 -12   5  10       35.96       45.52     13.47 o 
 -11   5  10       82.35      104.17     15.32 o 
 -10   5  10      327.97      353.51     20.66 o 
  -9   5  10      335.82      348.50     18.93 o 
  -8   5  10        6.77       -3.43      8.96 o 
  -7   5  10       68.91       49.97     16.19 o 
  -6   5  10        8.12       -4.82     11.61 o 
  -5   5  10       61.89       25.44     16.67 o 
  -4   5  10       87.21       24.29     14.24 o 
  -3   5  10      141.93      117.92     16.13 o 
  -2   5  10       59.62       39.95     10.28 o 
  -1   5  10       20.81       -0.95      7.79 o 
   0   5  10      164.23      136.97     18.35 o 
   1   5  10       76.49       81.33     14.98 o 
   2   5  10       85.41       64.76     14.64 o 
   3   5  10       53.17       51.87     16.10 o 
   4   5  10        1.21       -2.35      6.67 o 
   5   5  10       12.19        7.58      6.60 o 
   6   5  10      188.05      223.73     17.40 o 
   7   5  10      306.16      328.20     18.59 o 
   8   5  10       27.51       21.90     11.90 o 
   9   5  10       22.64       14.95      8.99 o 
  10   5  10       29.79       34.29     10.60 o 
  11   5  10        0.00       -5.43      5.80 o 
 -15   6  10       75.62       47.94      8.95 o 
 -14   6  10       22.20       14.01      7.50 o 
 -13   6  10       44.28       20.09     17.25 o 
 -12   6  10      130.78      138.97     24.84 o 
 -11   6  10       82.63       86.64     14.19 o 
 -10   6  10       21.82       21.68     12.82 o 
  -9   6  10      444.94      535.79     52.28 o 
  -8   6  10     1022.18     1159.08     40.72 o 
  -7   6  10      104.80       75.07     10.19 o 
  -6   6  10       40.95       36.84      8.96 o 
  -5   6  10       96.14       79.71     13.96 o 
  -4   6  10       22.28       10.74     12.56 o 
  -3   6  10      739.03      812.49     23.50 o 
  -2   6  10      913.88     1089.84     42.20 o 
  -1   6  10      245.40      251.09     15.30 o 
   0   6  10       72.95       65.89      9.88 o 
   1   6  10      130.33       96.01     26.98 o 
   2   6  10       53.58       47.61      9.28 o 
   3   6  10        2.94        3.76      9.07 o 
   4   6  10       42.19       34.13     11.33 o 
   5   6  10      278.82      276.09     16.12 o 
   6   6  10        6.36        8.21      8.94 o 
   7   6  10      187.51      217.50     22.43 o 
   8   6  10      632.88      779.75     34.06 o 
   9   6  10      174.22      180.58     21.52 o 
  10   6  10       28.50       45.63      8.49 o 
 -13   7  10       46.13       50.49     13.81 o 
 -12   7  10      228.65      224.90     34.83 o 
 -11   7  10      189.38      196.47     18.86 o 
 -10   7  10      139.91      133.44     13.18 o 
  -9   7  10       73.01       67.41     12.94 o 
  -8   7  10        0.48       -1.22      8.41 o 
  -7   7  10        0.62        2.19      8.06 o 
  -6   7  10        1.52        0.22     11.01 o 
  -5   7  10      479.00      528.47     18.98 o 
  -4   7  10       28.89       30.77     13.43 o 
  -3   7  10        0.48        4.99      9.07 o 
  -2   7  10       44.68       41.09      7.91 o 
  -1   7  10        0.20       10.86     10.40 o 
   0   7  10        1.20        1.17      5.36 o 
   1   7  10        4.28        2.17      5.45 o 
   2   7  10       43.92       44.36     13.72 o 
   3   7  10       13.95       10.43      8.88 o 
   4   7  10      166.06      170.73     12.64 o 
   5   7  10      261.60      303.58     22.12 o 
   6   7  10      101.24      112.43     11.48 o 
   7   7  10      115.37      126.33     12.76 o 
   8   7  10       14.10       10.66      6.22 o 
 -11   8  10       26.88        1.04      9.91 o 
 -10   8  10       92.21       70.00     14.35 o 
  -9   8  10       28.30       24.55      8.58 o 
  -8   8  10        9.53        8.91      5.75 o 
  -7   8  10        3.77       -1.24      6.79 o 
  -6   8  10       10.39        9.46      8.06 o 
  -5   8  10        4.33       13.04      7.82 o 
  -4   8  10       18.83        8.35      6.82 o 
  -3   8  10       19.14       10.56     10.58 o 
  -2   8  10        7.16       -8.06      8.12 o 
  -1   8  10       23.34       27.61      9.73 o 
   0   8  10       68.00       49.08      8.41 o 
   1   8  10       27.79       18.42      5.63 o 
   2   8  10        0.82       -0.29      4.06 o 
   3   8  10       11.76        8.45      7.71 o 
   4   8  10        4.67       11.26      9.35 o 
   5   8  10       62.61       51.25      9.75 o 
   6   8  10       20.14       19.45      8.05 o 
  -7   9  10      100.96       85.71     16.28 o 
  -6   9  10      203.00      225.46     14.53 o 
  -5   9  10      301.37      325.56     18.85 o 
  -4   9  10      595.41      668.29     25.65 o 
  -3   9  10      422.59      497.68     24.54 o 
  -2   9  10      227.25      270.67     28.20 o 
  -1   9  10        7.04       10.12      8.50 o 
   0   9  10       17.80       17.19      9.07 o 
   1   9  10       66.62       54.66     14.96 o 
   2   9  10      126.98      124.69     13.64 o 
 -17   1  11       20.86       13.79      8.38 o 
 -16   1  11        2.61       -4.60     10.12 o 
 -15   1  11       31.38       25.60     10.06 o 
 -14   1  11        4.12        1.23      8.22 o 
 -13   1  11      160.99      146.74     15.94 o 
 -12   1  11      181.21      163.63     21.07 o 
 -11   1  11      347.70      329.84     26.19 o 
 -10   1  11      112.04       84.96     18.12 o 
  -9   1  11        1.30      -19.59     13.06 o 
  -8   1  11      121.39       87.57     15.81 o 
  -7   1  11       18.83       20.47     10.51 o 
  -6   1  11       90.91      120.81     17.13 o 
  -5   1  11       64.51      117.43     19.08 o 
  -4   1  11      575.43      623.25     33.77 o 
  -3   1  11      123.67      143.98     25.40 o 
  -2   1  11       95.87      159.94     21.79 o 
  -1   1  11      443.96      513.68     20.17 o 
   0   1  11      135.11      165.95     19.24 o 
   1   1  11       10.41       22.10     11.74 o 
   2   1  11       48.35       39.84     15.09 o 
   3   1  11        5.01      -19.26     12.84 o 
   4   1  11      222.98      164.79     24.04 o 
   5   1  11      519.96      522.32     24.72 o 
   6   1  11      190.83      174.90     15.04 o 
   7   1  11       24.59       28.83      8.62 o 
   8   1  11      163.85      194.73     22.73 o 
   9   1  11        2.97        6.97      5.75 o 
  10   1  11       18.44       14.38      6.46 o 
  11   1  11        0.25        3.09      4.41 o 
  12   1  11       58.65       55.83     12.05 o 
 -17   2  11       90.60       83.95     12.84 o 
 -16   2  11       41.24       24.41      7.78 o 
 -15   2  11       84.89       70.54     13.99 o 
 -14   2  11       51.30       37.42     13.05 o 
 -13   2  11      103.20      114.53     14.80 o 
 -12   2  11        7.86       22.10     17.13 o 
 -11   2  11        0.82      -15.69     10.97 o 
 -10   2  11       66.37       39.19     11.49 o 
  -9   2  11       13.24      -19.07     12.72 o 
  -8   2  11     1345.36     1452.47     22.47 o 
  -7   2  11     5101.46     5830.80     34.29 o 
  -6   2  11        6.02       11.64     11.09 o 
  -5   2  11      203.22      201.32     16.89 o 
  -4   2  11        0.54       25.96      9.68 o 
  -3   2  11       15.60       38.05     11.64 o 
  -2   2  11        6.26       25.23      9.27 o 
  -1   2  11      605.50      601.50     27.10 o 
   0   2  11       57.34       76.40     12.46 o 
   1   2  11      168.76      151.42     22.97 o 
   2   2  11      435.85      360.67     29.44 o 
   3   2  11      291.76      244.90     40.26 o 
   4   2  11      157.28      135.11     15.52 o 
   5   2  11       37.37        3.67     10.73 o 
   6   2  11       81.91       93.21     13.50 o 
   7   2  11        0.16        2.42      5.74 o 
   8   2  11        9.55       12.01      5.62 o 
   9   2  11      944.49     1071.10     48.51 o 
  10   2  11      390.17      414.95     24.40 o 
  11   2  11       19.29       13.29     12.27 o 
  12   2  11       21.30       13.24      6.69 o 
 -17   3  11        6.99        9.43      9.53 o 
 -16   3  11       19.02        6.99     18.09 o 
 -15   3  11        1.53       -2.85     11.16 o 
 -14   3  11       16.62       14.99     15.10 o 
 -13   3  11        4.83       13.36     11.28 o 
 -12   3  11      236.91      274.17     17.66 o 
 -11   3  11       52.09       41.18     11.37 o 
 -10   3  11       55.36       45.83     10.76 o 
  -9   3  11      316.10      307.65     15.85 o 
  -8   3  11        0.75      -16.31     10.87 o 
  -7   3  11       46.22       17.36     12.61 o 
  -6   3  11       44.62       11.20      7.14 o 
  -5   3  11       13.71      -13.41     11.58 o 
  -4   3  11      362.84      378.63     16.73 o 
  -3   3  11       52.79       44.93     11.72 o 
  -2   3  11       24.15       10.41     10.17 o 
  -1   3  11        1.84      -16.58     11.05 o 
   0   3  11        0.03      -10.17      6.78 o 
   1   3  11       41.46       11.86     13.70 o 
   2   3  11        0.33        2.50     14.32 o 
   3   3  11        0.67      -16.65     11.10 o 
   4   3  11       85.32       73.56     13.65 o 
   5   3  11      155.37      151.62     17.89 o 
   6   3  11      503.12      571.01     22.18 o 
   7   3  11        3.66       11.00      6.66 o 
   8   3  11       40.73       21.26      6.45 o 
   9   3  11       62.86       45.27      8.15 o 
  10   3  11       16.93        7.91      6.72 o 
  11   3  11        0.71       -3.94      6.60 o 
 -16   4  11       33.16       20.09      9.07 o 
 -15   4  11       66.40       48.56     12.99 o 
 -14   4  11      147.27      149.15     24.29 o 
 -13   4  11        7.70       19.03     12.06 o 
 -12   4  11        0.17      -15.50     12.88 o 
 -11   4  11      208.41      249.85     22.35 o 
 -10   4  11       32.99       39.03     14.60 o 
  -9   4  11      186.24      184.68     21.78 o 
  -8   4  11        0.18      -14.98     11.64 o 
  -7   4  11      117.88       82.34     16.65 o 
  -6   4  11       41.79       17.13      9.14 o 
  -5   4  11        7.06      -17.86     11.91 o 
  -4   4  11      774.30      763.25     27.31 o 
  -3   4  11      543.72      543.12     19.08 o 
  -2   4  11        9.36      -14.00      9.67 o 
  -1   4  11       74.56       43.89      9.00 o 
   0   4  11      263.07      242.44     21.27 o 
   1   4  11      100.64      105.41     13.35 o 
   2   4  11      190.18      180.08     24.87 o 
   3   4  11       36.19       19.42      6.29 o 
   4   4  11        8.05        8.67      5.88 o 
   5   4  11        3.50       -2.60      6.94 o 
   6   4  11       18.03       15.70      7.77 o 
   7   4  11      117.46      105.58     13.86 o 
   8   4  11        4.31        4.04      7.40 o 
   9   4  11       49.52       48.17     10.26 o 
  10   4  11        1.14        8.70      9.18 o 
  11   4  11        0.55        4.51     17.14 o 
 -15   5  11        7.54       -0.80      9.67 o 
 -14   5  11        8.41        7.32     13.52 o 
 -13   5  11       28.42       19.45     12.91 o 
 -12   5  11      214.21      237.28     22.66 o 
 -11   5  11      381.90      409.00     24.89 o 
 -10   5  11      115.32      102.38     17.54 o 
  -9   5  11       95.37      118.31     12.91 o 
  -8   5  11      151.00      152.04     15.15 o 
  -7   5  11       43.77       37.08     11.14 o 
  -6   5  11      171.95      157.82     21.76 o 
  -5   5  11      129.15       95.57     12.41 o 
  -4   5  11      802.03      819.59     29.35 o 
  -3   5  11       61.59       37.45     10.68 o 
  -2   5  11      107.28      121.77     14.61 o 
  -1   5  11      182.32      209.34     19.01 o 
   0   5  11       46.43       32.63     20.14 o 
   1   5  11        4.35        0.29      5.59 o 
   2   5  11        0.01       -4.57      9.52 o 
   3   5  11      160.72      171.12     18.43 o 
   4   5  11        8.17        1.70      9.69 o 
   5   5  11      154.45      149.44     15.45 o 
   6   5  11       67.94       80.26     10.62 o 
   7   5  11        8.80       11.69      4.74 o 
   8   5  11      143.86      162.89     15.03 o 
   9   5  11       61.05       44.92      8.88 o 
  10   5  11       13.92        6.00     11.94 o 
 -13   6  11        0.06       -0.92     11.62 o 
 -12   6  11        3.66       13.81      8.30 o 
 -11   6  11       97.66       87.87     23.34 o 
 -10   6  11      118.39      175.25     32.68 o 
  -9   6  11       18.38       15.31      8.49 o 
  -8   6  11        0.31        3.78      8.27 o 
  -7   6  11       40.12       42.65     10.38 o 
  -6   6  11       30.31       14.39     11.31 o 
  -5   6  11        0.18       -2.13      8.82 o 
  -4   6  11      128.57      136.29     13.40 o 
  -3   6  11      159.50      172.43     15.61 o 
  -2   6  11       14.62       -6.05      8.34 o 
  -1   6  11      128.41      117.56     14.80 o 
   0   6  11      210.99      230.07     22.65 o 
   1   6  11       96.84      111.98     11.48 o 
   2   6  11      133.15      107.16     12.31 o 
   3   6  11       66.52       65.84     11.19 o 
   4   6  11       14.50       10.07      9.28 o 
   5   6  11        7.70        1.56     10.74 o 
   6   6  11       82.09       96.32     16.41 o 
   7   6  11       65.58       73.83     10.73 o 
   8   6  11        3.20        3.60     10.75 o 
 -11   7  11       38.40       42.38     12.13 o 
 -10   7  11       10.81        4.22     15.22 o 
  -9   7  11       29.26       32.92     11.38 o 
  -8   7  11      278.08      315.90     15.16 o 
  -7   7  11        2.44        0.97      8.45 o 
  -6   7  11       28.97       27.47     10.14 o 
  -5   7  11       81.42       88.22     12.04 o 
  -4   7  11       41.77       51.92     12.58 o 
  -3   7  11        0.52        0.82      7.72 o 
  -2   7  11       77.67       87.96     10.06 o 
  -1   7  11      210.45      275.32     19.59 o 
   0   7  11       13.23       19.39      7.05 o 
   1   7  11        0.32       12.78      7.22 o 
   2   7  11       18.40       13.63      7.59 o 
   3   7  11       28.72       29.72      8.34 o 
   4   7  11        1.72        5.84      5.64 o 
   5   7  11        2.14        6.57      5.05 o 
   6   7  11       16.66        9.83      6.64 o 
  -8   8  11       98.21       92.18     11.43 o 
  -7   8  11      289.47      317.68     25.54 o 
  -6   8  11       86.21       67.08      9.85 o 
  -5   8  11       73.03       75.39     11.65 o 
  -4   8  11       59.90       63.40     10.65 o 
  -3   8  11        0.00        4.44      4.95 o 
  -2   8  11       26.67       23.60      9.32 o 
  -1   8  11      188.84      196.37     14.53 o 
   0   8  11        5.69       -6.81      7.46 o 
   1   8  11        0.25       -7.70      6.02 o 
   2   8  11       20.49       15.93      6.17 o 
   3   8  11       14.87       19.89      6.78 o 
 -16   0  12      179.25      221.51     33.81 o 
 -15   0  12       58.56       37.99     16.49 o 
 -14   0  12      169.77      180.67     26.98 o 
 -13   0  12        0.04       15.28     16.64 o 
 -12   0  12        0.57       -0.13     15.59 o 
 -11   0  12        8.94       11.68     15.36 o 
 -10   0  12      156.78      168.98     25.28 o 
  -9   0  12      858.62      925.45     46.39 o 
  -8   0  12       64.31       48.19     32.14 o 
  -7   0  12     1708.50     1814.12     48.34 o 
  -6   0  12     5347.90     6007.40     59.42 o 
  -5   0  12      621.65      641.65     36.56 o 
  -4   0  12       14.25      -28.89     24.03 o 
  -3   0  12       80.47       64.50     18.68 o 
  -2   0  12      113.53       88.82     20.42 o 
  -1   0  12       15.78       -7.37     20.13 o 
   0   0  12     1884.54     1830.91     48.17 o 
   1   0  12      361.57      302.43     54.94 o 
   2   0  12      198.91      217.57     43.69 o 
   3   0  12      409.71      369.89     69.26 o 
   4   0  12      142.85      151.56     27.61 o 
   5   0  12        2.99        2.95     18.76 o 
   6   0  12        6.01       -0.19     21.34 o 
   7   0  12       96.31       96.93     19.43 o 
   8   0  12       24.11        7.68     24.14 o 
   9   0  12       21.74        9.72      8.33 o 
  10   0  12      162.87      146.58     37.74 o 
  11   0  12      185.26      173.43     30.89 o 
 -16   1  12        4.08       -4.69      9.63 o 
 -15   1  12        6.54        2.86      8.77 o 
 -14   1  12        5.83        5.55      9.54 o 
 -13   1  12       12.70        9.63      8.13 o 
 -12   1  12       50.55       27.12     11.51 o 
 -11   1  12      396.40      428.40     32.43 o 
 -10   1  12      346.45      366.09     20.76 o 
  -9   1  12      130.71      106.51     13.01 o 
  -8   1  12      240.66      234.80     17.19 o 
  -7   1  12       65.51       34.00      8.65 o 
  -6   1  12      293.07      269.79     17.08 o 
  -5   1  12      247.28      197.63     16.51 o 
  -4   1  12       21.91       -4.21     10.28 o 
  -3   1  12      256.19      177.27     15.51 o 
  -2   1  12        4.81      -19.37     13.70 o 
  -1   1  12       60.08       26.31     13.35 o 
   0   1  12      265.41      208.85     17.47 o 
   1   1  12      171.10      132.85     19.24 o 
   2   1  12      133.88      102.85     16.52 o 
   3   1  12        5.19      -15.89     10.59 o 
   4   1  12        2.32       -1.54      7.88 o 
   5   1  12       24.16       23.34      7.74 o 
   6   1  12       30.28       34.51      7.52 o 
   7   1  12       41.88       25.77      9.26 o 
   8   1  12        5.28        2.07      6.99 o 
   9   1  12        0.81        4.37      5.71 o 
  10   1  12       14.30       10.75      5.56 o 
  11   1  12        6.84       -0.30     12.88 o 
 -16   2  12       65.56       66.06     14.12 o 
 -15   2  12      127.69      134.94     15.95 o 
 -14   2  12       58.42       44.04     13.02 o 
 -13   2  12      112.00      106.00     15.95 o 
 -12   2  12        7.33        2.36     11.43 o 
 -11   2  12       56.53       59.75     12.62 o 
 -10   2  12       44.37       35.76     10.39 o 
  -9   2  12       35.01       22.42      9.63 o 
  -8   2  12      163.89      150.63     14.18 o 
  -7   2  12        1.68       -4.85     10.19 o 
  -6   2  12        5.12      -15.60     10.40 o 
  -5   2  12       62.48       42.27     11.99 o 
  -4   2  12       82.84       29.57      7.84 o 
  -3   2  12        0.15      -15.48     10.32 o 
  -2   2  12       53.22       23.31      9.77 o 
  -1   2  12        7.36      -18.07     12.05 o 
   0   2  12        1.02      -14.24      9.49 o 
   1   2  12       71.95       55.49      9.77 o 
   2   2  12        0.78       -5.30      7.37 o 
   3   2  12       40.91       26.41      8.10 o 
   4   2  12       13.62       11.30      5.99 o 
   5   2  12        3.89        3.14      8.83 o 
   6   2  12        2.59        0.89      6.99 o 
   7   2  12        0.01       11.12     11.08 o 
   8   2  12        0.64       -4.74      6.57 o 
   9   2  12       21.14       18.63      6.89 o 
  10   2  12      115.70      105.45     26.46 o 
 -15   3  12      160.47      114.43     34.70 o 
 -14   3  12      195.17      185.55     21.65 o 
 -13   3  12      236.88      247.37     46.41 o 
 -12   3  12      228.14      224.31     25.12 o 
 -11   3  12      410.81      438.86     43.80 o 
 -10   3  12      449.35      456.65     22.32 o 
  -9   3  12       66.61       60.75     12.21 o 
  -8   3  12       70.49       88.15     10.92 o 
  -7   3  12      257.91      262.96     17.23 o 
  -6   3  12        8.09        1.45      7.92 o 
  -5   3  12      190.97      137.78     21.60 o 
  -4   3  12      806.27      873.52     26.22 o 
  -3   3  12     1476.45     1527.37     33.31 o 
  -2   3  12      186.60      181.20     16.12 o 
  -1   3  12       49.65       41.64     10.61 o 
   0   3  12       46.31       13.28     12.56 o 
   1   3  12       20.76        8.03      9.53 o 
   2   3  12      229.69      264.58     19.57 o 
   3   3  12      238.36      243.61     24.21 o 
   4   3  12      311.13      349.72     20.68 o 
   5   3  12      310.26      336.31     16.63 o 
   6   3  12      393.43      393.07     24.82 o 
   7   3  12      232.31      269.31     22.26 o 
   8   3  12       43.47       59.72      9.75 o 
   9   3  12       53.13       37.16      8.97 o 
  10   3  12        1.97        1.40      7.21 o 
 -15   4  12       47.11       30.56     12.27 o 
 -14   4  12      149.29      149.39     19.94 o 
 -13   4  12       94.68      109.49     16.90 o 
 -12   4  12        4.69       14.28      8.28 o 
 -11   4  12        8.58        2.08     10.39 o 
 -10   4  12        1.64       -6.53     10.83 o 
  -9   4  12      109.61      113.85     14.06 o 
  -8   4  12       61.27       57.95     11.06 o 
  -7   4  12       68.49       59.30      9.92 o 
  -6   4  12      778.76      859.46     23.44 o 
  -5   4  12        0.26      -14.62      9.75 o 
  -4   4  12       87.81       75.93     11.21 o 
  -3   4  12       67.55       68.96     10.76 o 
  -2   4  12        6.13       16.90     16.56 o 
  -1   4  12       32.62       45.56     11.80 o 
   0   4  12      248.16      219.10     25.03 o 
   1   4  12       74.07       75.98     10.14 o 
   2   4  12       22.74       19.38      7.47 o 
   3   4  12       36.88       29.56     10.95 o 
   4   4  12       42.35       43.87     10.15 o 
   5   4  12       32.92       34.73      8.23 o 
   6   4  12       73.39       68.88     11.15 o 
   7   4  12        8.76        4.21      6.59 o 
   8   4  12       84.21       86.99     12.39 o 
   9   4  12       30.82       48.44     11.14 o 
 -13   5  12        0.12        9.16     11.84 o 
 -12   5  12        6.11       -5.51     11.78 o 
 -11   5  12        9.16       -1.46      9.04 o 
 -10   5  12       52.88       48.27     11.60 o 
  -9   5  12      115.45       97.01     16.83 o 
  -8   5  12        5.11        5.57     10.16 o 
  -7   5  12       16.37        4.85      7.50 o 
  -6   5  12       25.77       21.04      8.61 o 
  -5   5  12       12.76       30.17      9.53 o 
  -4   5  12        8.28        0.26      7.11 o 
  -3   5  12       41.90       46.56      9.19 o 
  -2   5  12       16.91       15.64     15.05 o 
  -1   5  12        9.86        5.07      5.73 o 
   0   5  12      175.95      173.86     19.16 o 
   1   5  12       84.87       73.14     12.60 o 
   2   5  12        0.11        7.76      7.45 o 
   3   5  12       16.04       13.52      7.22 o 
   4   5  12       44.19       19.00      8.22 o 
   5   5  12        7.58        6.44      4.36 o 
   6   5  12        0.80        5.53      9.52 o 
   7   5  12      106.25       84.13     11.60 o 
   8   5  12        1.01       -1.65      6.32 o 
 -12   6  12        2.86        5.98      9.59 o 
 -11   6  12       46.09       42.19     11.67 o 
 -10   6  12      245.97      232.55     35.85 o 
  -9   6  12      280.19      296.84     24.21 o 
  -8   6  12       59.63       77.39     12.74 o 
  -7   6  12      155.52      197.88     16.01 o 
  -6   6  12      372.58      402.60     17.95 o 
  -5   6  12       29.22       44.24      9.36 o 
  -4   6  12       46.05       58.31     10.76 o 
  -3   6  12       55.67       51.65      8.78 o 
  -2   6  12       66.19       59.32     12.07 o 
  -1   6  12       25.27       21.93      7.26 o 
   0   6  12      348.54      385.80     20.41 o 
   1   6  12      385.17      420.78     31.36 o 
   2   6  12      242.22      297.31     20.28 o 
   3   6  12      185.25      213.82     19.45 o 
   4   6  12       19.29       15.18      6.10 o 
   5   6  12        1.28       -2.27      7.35 o 
   6   6  12       38.35       51.90     10.46 o 
  -9   7  12        0.08        1.20      8.14 o 
  -8   7  12       47.58       51.40     10.12 o 
  -7   7  12        1.17      -10.15      8.96 o 
  -6   7  12        0.20      -10.67      7.70 o 
  -5   7  12       30.92       36.69      9.77 o 
  -4   7  12      204.00      241.76     18.03 o 
  -3   7  12      525.78      586.20     29.34 o 
  -2   7  12       70.49       49.16     17.69 o 
  -1   7  12       55.67       55.93     11.22 o 
   0   7  12       35.91       37.47      8.35 o 
   1   7  12        0.77        2.90     10.66 o 
   2   7  12        4.05       10.58      6.64 o 
   3   7  12        8.08        0.67      5.62 o 
 -15   1  13       98.78      104.79     18.35 o 
 -14   1  13        0.00      -13.58     10.81 o 
 -13   1  13       18.67       12.65      6.62 o 
 -12   1  13        3.07        3.33      7.83 o 
 -11   1  13       16.06       19.36     11.29 o 
 -10   1  13       66.63       52.11     13.77 o 
  -9   1  13       90.64       80.32     12.92 o 
  -8   1  13       20.83       21.42      7.29 o 
  -7   1  13       34.32       45.60     10.65 o 
  -6   1  13      155.40      149.80     13.63 o 
  -5   1  13       54.79       53.62      9.36 o 
  -4   1  13        0.43       12.12      8.50 o 
  -3   1  13       58.63       44.86     10.64 o 
  -2   1  13      289.43      275.44     26.21 o 
  -1   1  13        2.73        6.03      9.30 o 
   0   1  13        0.08       -0.37      5.74 o 
   1   1  13      126.87      108.20     13.13 o 
   2   1  13       81.42       80.62     14.51 o 
   3   1  13       28.50       27.82      7.85 o 
   4   1  13        0.36        9.04      7.40 o 
   5   1  13        0.10        4.59      7.11 o 
   6   1  13       28.34       30.44      9.28 o 
   7   1  13        1.57        1.73      7.15 o 
   8   1  13        3.97       -7.90      7.80 o 
   9   1  13       53.18       55.78     12.70 o 
 -14   2  13        1.20        2.07      6.98 o 
 -13   2  13      122.24       96.69     14.78 o 
 -12   2  13        8.31       15.84      6.87 o 
 -11   2  13        0.09        7.10      8.26 o 
 -10   2  13       41.38       43.26     11.59 o 
  -9   2  13       91.32       72.45     10.71 o 
  -8   2  13        3.21        2.29      8.04 o 
  -7   2  13       31.81       37.15      9.02 o 
  -6   2  13        1.67        0.56      9.33 o 
  -5   2  13      548.80      606.66     17.29 o 
  -4   2  13      338.08      426.84     17.25 o 
  -3   2  13      160.40      185.04     15.13 o 
  -2   2  13       19.59       19.40      8.05 o 
  -1   2  13       32.56       25.50      7.83 o 
   0   2  13       64.60       58.24     10.06 o 
   1   2  13      364.52      325.27     16.34 o 
   2   2  13       63.36       43.93     12.49 o 
   3   2  13        1.56        9.72      6.52 o 
   4   2  13        2.07       11.06      6.18 o 
   5   2  13       25.29       23.72      8.11 o 
   6   2  13       15.98       12.94      6.56 o 
   7   2  13      105.90      133.65     16.41 o 
   8   2  13       82.96       89.58     15.52 o 
 -14   3  13        3.53       13.35      6.70 o 
 -13   3  13        4.73       -6.96     12.66 o 
 -12   3  13        6.99       10.15     11.11 o 
 -11   3  13       84.50       85.02     17.19 o 
 -10   3  13        8.76       11.57     10.88 o 
  -9   3  13        1.51       -6.63     11.41 o 
  -8   3  13       67.58       73.39     11.75 o 
  -7   3  13       10.56       12.85      9.84 o 
  -6   3  13        1.97       -2.36      8.61 o 
  -5   3  13       73.27       72.03     14.56 o 
  -4   3  13       16.78       27.71     10.18 o 
  -3   3  13       12.70       15.56      9.67 o 
  -2   3  13       15.03        9.84      9.33 o 
  -1   3  13       28.33       10.34      9.29 o 
   0   3  13        2.57       11.80      8.83 o 
   1   3  13        1.51       10.06      5.83 o 
   2   3  13        0.01        2.10      5.22 o 
   3   3  13       37.56       31.92      8.58 o 
   4   3  13       28.10       22.88      7.04 o 
   5   3  13        6.14        0.09      6.49 o 
   6   3  13       39.51       34.35     10.24 o 
   7   3  13       50.04       40.72      7.85 o 
   8   3  13        0.51        0.75      9.35 o 
 -13   4  13       69.08       64.85     14.84 o 
 -12   4  13       98.97       81.38     21.00 o 
 -11   4  13        6.35       -9.29     12.22 o 
 -10   4  13       48.25       32.77     10.30 o 
  -9   4  13       24.39       16.88      9.39 o 
  -8   4  13      175.67      159.74     18.17 o 
  -7   4  13       54.83       57.57     12.11 o 
  -6   4  13      202.12      239.22     15.51 o 
  -5   4  13      182.71      195.39     14.37 o 
  -4   4  13        5.39        7.93     10.92 o 
  -3   4  13       21.02        9.18     14.40 o 
  -2   4  13       80.86       63.42     12.78 o 
  -1   4  13       47.73       48.47     11.70 o 
   0   4  13       66.14       39.15     13.32 o 
   1   4  13        6.01       10.18      6.99 o 
   2   4  13       58.49       47.97      8.67 o 
   3   4  13      134.16      155.40     15.75 o 
   4   4  13      240.47      257.45     22.38 o 
   5   4  13      102.72      124.75     17.00 o 
   6   4  13        0.45        1.06      6.79 o 
   7   4  13       57.26       43.84     11.06 o 
 -11   5  13        7.33        5.86     10.65 o 
 -10   5  13      148.87      125.18     16.06 o 
  -9   5  13      262.57      286.32     20.91 o 
  -8   5  13       61.46       62.08     10.59 o 
  -7   5  13        0.08        4.78      6.59 o 
  -6   5  13       79.73       78.28      9.58 o 
  -5   5  13       13.17       15.55      6.89 o 
  -4   5  13       41.21       37.16     12.52 o 
  -3   5  13      136.65      111.31     14.11 o 
  -2   5  13      453.84      492.00     20.96 o 
  -1   5  13       16.60       28.85     10.13 o 
   0   5  13       93.47       87.79     13.92 o 
   1   5  13      132.61      129.30     16.64 o 
   2   5  13       21.16       11.48      5.92 o 
   3   5  13        0.11       -4.05      6.45 o 
   4   5  13        0.77        0.43      6.76 o 
   5   5  13       14.08       11.75      6.61 o 
  -9   6  13      108.31      103.40     16.40 o 
  -8   6  13        5.73       -7.18      9.55 o 
  -7   6  13       42.54       54.29     11.35 o 
  -6   6  13        2.82        8.28      6.63 o 
  -5   6  13       24.27       25.91      6.42 o 
  -4   6  13       40.35       48.97     13.27 o 
  -3   6  13       48.26       13.65      6.66 o 
  -2   6  13        7.53        3.95      7.28 o 
  -1   6  13      120.16      121.03     14.73 o 
   0   6  13       73.07       60.61      9.76 o 
   1   6  13        4.07        4.77      8.88 o 
   2   6  13        5.74        9.46      6.07 o 
   3   6  13        1.85        1.26      6.48 o 
  -4   7  13      103.50      124.36     17.43 o 
  -3   7  13       55.41       38.98      8.64 o 
  -2   7  13       16.05        8.45     11.43 o 
 -13   0  14       50.86       47.46     35.44 o 
 -12   0  14      187.49      243.82     37.61 o 
 -11   0  14       35.91       31.86     14.19 o 
 -10   0  14        0.48      -10.86     18.00 o 
  -9   0  14        7.89       20.24     10.79 o 
  -8   0  14        1.53        4.86     11.10 o 
  -7   0  14        7.04      -18.08     16.29 o 
  -6   0  14      133.72      145.00     19.04 o 
  -5   0  14      160.92      186.03     24.49 o 
  -4   0  14       34.57       50.40     18.63 o 
  -3   0  14      101.83      137.12     20.23 o 
  -2   0  14      101.91       96.49     17.24 o 
  -1   0  14       11.18       -1.42     21.88 o 
   0   0  14       44.42       45.75     15.30 o 
   1   0  14        0.03       11.46     12.06 o 
   2   0  14      646.34      606.23     34.72 o 
   3   0  14      565.31      627.83     79.56 o 
   4   0  14      116.01       96.71     24.05 o 
   5   0  14      100.42       88.93     26.81 o 
   6   0  14       89.43       37.13     32.06 o 
   7   0  14        1.52       -0.13     23.42 o 
 -13   1  14        2.39        1.73      7.11 o 
 -12   1  14        2.36       -3.31      8.29 o 
 -11   1  14        5.58      -11.85     12.70 o 
 -10   1  14        1.34        2.44      6.98 o 
  -9   1  14        0.51        1.23      7.83 o 
  -8   1  14        8.81        5.79      7.61 o 
  -7   1  14        2.06        9.04      5.47 o 
  -6   1  14       11.99       15.34      8.72 o 
  -5   1  14        0.13        6.87     11.06 o 
  -4   1  14       10.41        6.54      7.72 o 
  -3   1  14       55.52       55.43     11.82 o 
  -2   1  14       88.53       79.53     12.76 o 
  -1   1  14      162.48      146.45     15.83 o 
   0   1  14       21.21       13.28      8.53 o 
   1   1  14       84.07       54.90     10.82 o 
   2   1  14       11.14        3.54      6.57 o 
   3   1  14        0.94       -5.69      8.14 o 
   4   1  14        2.16        2.61      4.79 o 
   5   1  14        0.31       -6.33      8.35 o 
   6   1  14       82.09       79.63     15.56 o 
 -13   2  14        8.32      -14.19     14.75 o 
 -12   2  14       11.26       -8.20     12.06 o 
 -11   2  14        2.32       -5.88     11.50 o 
 -10   2  14       63.24       44.58     10.49 o 
  -9   2  14       64.30       48.61     10.61 o 
  -8   2  14       43.37       23.98     10.42 o 
  -7   2  14       73.33       56.61     10.73 o 
  -6   2  14       10.45       19.17      5.92 o 
  -5   2  14      106.89       93.86     15.27 o 
  -4   2  14       58.84       48.96      9.06 o 
  -3   2  14       46.22       20.31     11.29 o 
  -2   2  14       27.50       33.95     11.09 o 
  -1   2  14       47.83       47.16     10.03 o 
   0   2  14        7.59        5.05      6.38 o 
   1   2  14        4.53        6.87      7.58 o 
   2   2  14        1.20        7.21      6.39 o 
   3   2  14        3.67       -0.82      8.99 o 
   4   2  14        0.55        8.02      4.76 o 
   5   2  14        0.57       -4.27      9.06 o 
   6   2  14        0.04       -5.00     18.08 o 
 -12   3  14      141.30      165.04     25.21 o 
 -11   3  14      134.24      161.25     19.63 o 
 -10   3  14      249.98      304.49     17.93 o 
  -9   3  14      447.05      460.28     32.50 o 
  -8   3  14      127.10      119.35     11.86 o 
  -7   3  14       15.93       17.98      6.49 o 
  -6   3  14        0.01       -2.70     10.06 o 
  -5   3  14        7.06        1.25     14.24 o 
  -4   3  14       13.69       12.53      8.51 o 
  -3   3  14        0.08       22.39     12.78 o 
  -2   3  14      260.29      307.06     20.34 o 
  -1   3  14      688.59      715.28     23.35 o 
   0   3  14      104.88       96.72     15.04 o 
   1   3  14      132.42      132.71     13.70 o 
   2   3  14      203.26      204.04     21.61 o 
   3   3  14       28.42       14.86      9.25 o 
   4   3  14        1.70       -2.60      7.06 o 
   5   3  14        3.36       -0.61      7.03 o 
 -10   4  14       60.49       19.45     10.21 o 
  -9   4  14       54.96       33.36     10.16 o 
  -8   4  14        6.35        1.05      9.91 o 
  -7   4  14       27.20       17.66      8.87 o 
  -6   4  14      116.95      149.86     13.85 o 
  -5   4  14       18.75       27.69      7.86 o 
  -4   4  14      126.03      132.26     13.57 o 
  -3   4  14       35.04       29.94      7.71 o 
  -2   4  14       39.79       34.91     10.12 o 
  -1   4  14        1.05       -7.50      6.34 o 
   0   4  14       10.51        5.81      8.33 o 
   1   4  14        0.02       -2.06      6.54 o 
   2   4  14      123.96       84.97     13.26 o 
   3   4  14       38.51       31.81      7.46 o 
   4   4  14        0.09        7.02      7.68 o 
  -8   5  14       35.67       21.84     10.28 o 
  -7   5  14       18.78       26.56     11.25 o 
  -6   5  14        2.32      -14.08      9.39 o 
  -5   5  14        0.15        1.71      9.34 o 
  -4   5  14       38.60       31.22      8.74 o 
  -3   5  14       47.15       68.61     12.64 o 
  -2   5  14       26.81       15.48      9.79 o 
  -1   5  14        6.20       16.93      9.42 o 
   0   5  14       21.20        6.71      5.65 o 
   1   5  14        5.18        5.51      7.75 o 
   2   5  14        0.76      -13.23      8.82 o 
 -10   1  15       61.67       44.76     11.40 o 
  -9   1  15      323.84      381.22     21.29 o 
  -8   1  15      306.54      303.64     15.80 o 
  -7   1  15       26.79        3.95      8.36 o 
  -6   1  15        0.32      -11.44      9.46 o 
  -5   1  15        8.46       11.38      9.17 o 
  -4   1  15        3.31       -1.46      9.26 o 
  -3   1  15        0.43       10.33      5.30 o 
  -2   1  15       18.23        8.15      8.44 o 
  -1   1  15      138.22       91.70     13.92 o 
   0   1  15      321.53      294.22     21.26 o 
   1   1  15       63.41       45.30      8.69 o 
   2   1  15       14.53       21.51     18.38 o 
   3   1  15       48.37       44.16     10.04 o 
 -10   2  15       42.11       30.60     11.91 o 
  -9   2  15        0.33       -3.24     10.61 o 
  -8   2  15       34.92        9.12      7.17 o 
  -7   2  15       38.53       29.70     10.80 o 
  -6   2  15       45.46       36.75     13.42 o 
  -5   2  15      342.51      366.19     19.67 o 
  -4   2  15      223.30      251.84     18.74 o 
  -3   2  15       45.68       45.17      9.78 o 
  -2   2  15       35.82       23.66      9.09 o 
  -1   2  15       99.97       94.62     13.51 o 
   0   2  15       11.71       17.75      7.46 o 
   1   2  15        0.52      -14.03      9.36 o 
   2   2  15        3.60        6.29      9.51 o 
   3   2  15      250.52      274.53     24.59 o 
  -8   3  15       57.64       36.85     13.47 o 
  -7   3  15       16.99       10.35     10.46 o 
  -6   3  15       15.85        6.23      9.95 o 
  -5   3  15       10.97       -0.25      9.93 o 
  -4   3  15       30.11       14.55     10.44 o 
  -3   3  15        0.67        6.56      8.69 o 
  -2   3  15        1.80        4.97     10.11 o 
  -1   3  15        1.37        3.09      8.57 o 
   0   3  15       90.75       82.83     12.75 o 
   1   3  15       40.75       24.69      9.26 o 
  -5   4  15       11.77        5.26      7.94 o 
  -4   4  15       58.39       45.25     11.23 o 
  -3   4  15       78.48       60.97     11.29 o 
  -2   4  15       85.50       79.77     14.36 o 
  -4   0  16      251.39      200.06     28.60 o 
                                                 
